# Supplementary material for: Engineered biomimetic nanoparticles achieve targeted delivery and efficient metabolism-based synergistic therapy against glioblastoma
Source: Nat Commun. 2022 Jul 21;13:4214. doi: 10.1038/s41467-022-31799-y (PMC9304377; doi:10.1038/s41467-022-31799-y)
Supplement: Supplementary file 3 — Source Data [file 41467_2022_31799_MOESM3_ESM.zip]

Archive with 3 entries (2 files):
- Source Datas/Source Data for Supporting Information.xlsx
- Source Datas/Source Data for main article.xlsx
- Source Datas/
