# Supplementary material for: Engineered biomimetic nanoparticles achieve targeted delivery and efficient metabolism-based synergistic therapy against glioblastoma
Source: Nat Commun. 2022 Jul 21;13:4214. doi: 10.1038/s41467-022-31799-y (PMC9304377; doi:10.1038/s41467-022-31799-y)
Supplement: Supplementary file 3 — Source Data [file 41467_2022_31799_MOESM3_ESM.zip › Source Datas/Source Data for Supporting Information.xlsx]

## Sheet: Figure S1
Figure S1
ki67	LODA	MCT4
5	12	15
13	22	21
12	16	11
8	13	13
11	15	8
13	18	9
17	11	17
5	13	6
4	14	8
3	10	6
2	22	8
10	11	17
20	37	27
14	41	17
6	23	21
5	15	10
9	17	11
5	10	20
3	24	12
6	26	16
11	15	23
9	22	14
9	26	14
21	44	35
17	19	18
15	17	15
25	22	12
18	39	25
7	33	21
10	41	34
14	30	25
12	42	13
28	17	33
35	21	22
26	15	36
10	24	13
24	39	31
22	35	32
10	26	16
17	15	11
13	39	19
6	28	28
21	14	15
23	36	39
17	48	34
24	29	15
41	23	54
25	25	50
33	61	25
37	63	39
18	27	44
15	39	44
36	43	26
24	57	28
61	69	20
39	41	59
43	35	32
37	78	65
50	58	47
32	33	23
15	39	37
20	46	13
16	27	24
25	57	37
39	52	20
30	33	31

## Sheet: Figure S2
Figure S2a					Figure S2b							Figure S2e
18.4	36.8	73.6	147.2		0	12.96	15.92	38.88	51.84	64.8		Wavel.	0	12.96	15.92	38.88	51.84	64.8
90.9	87.3	107.3	378.5		79.85	87.16	71.08	69.52	77.09	62.87		406	0.9547	0.906	0.7625	0.5886	0.527	0.55875
100.1	102	95.3	386.2		101.4	71.47	91.34	72.56	76.33	85.72		408	0.865	0.7688	0.6463	0.4636	0.4419	0.44475
95.5	106.8	101.3	393.8		91.34	79.85	81.01	71.35	76.9	74.39		410	0.8867	0.7889	0.6656	0.4728	0.4537	0.4515
												412	0.9104	0.7984	0.6703	0.4782	0.4615	0.457125
Figure S2d												414	0.9285	0.8105	0.6809	0.4832	0.472	0.463625
0	12.96	25.92	38.88	51.84	64.8							416	0.9357	0.806	0.6775	0.4785	0.4718	0.46425
0.1101	3.0336	18.4337	31.1116	32.1959	33.875							418	0.942	0.8059	0.6704	0.4746	0.4721	0.459375
0.2	5.3003	22.7056	34.5368	38.7382	28.7242							420	0.971	0.8228	0.6848	0.4803	0.4853	0.47225
0.185	4.9483	19.5768	24.0035	24.4718	31.5288							422	0.9805	0.8211	0.6827	0.4778	0.4872	0.469875
												424	0.9888	0.8215	0.6844	0.4781	0.4904	0.4695
												426	0.9859	0.8162	0.6748	0.4718	0.4878	0.46675
												428	0.9908	0.8081	0.6715	0.4678	0.4868	0.466125
												430	0.9797	0.8017	0.6636	0.4594	0.4827	0.457625
												432	0.9633	0.7842	0.6485	0.4523	0.4741	0.448375
												434	0.9247	0.7502	0.6202	0.4316	0.4576	0.426375
												436	0.8999	0.7329	0.6052	0.4193	0.4444	0.415625
												438	0.877	0.7077	0.5875	0.4059	0.4333	0.402
												440	0.8241	0.6606	0.5465	0.3779	0.406	0.378875
												442	0.7815	0.6235	0.5101	0.3543	0.3828	0.354375
												444	0.7543	0.5971	0.4929	0.3387	0.3668	0.33775
												446	0.7097	0.5556	0.4575	0.3147	0.3419	0.315875
												448	0.6725	0.5227	0.4309	0.2954	0.3232	0.297125
												450	0.6134	0.4754	0.3893	0.2637	0.2941	0.26925
												452	0.5901	0.4513	0.3682	0.2522	0.28	0.2555
												454	0.5459	0.4136	0.3392	0.2317	0.2577	0.233625
												456	0.5123	0.3855	0.3126	0.2135	0.2416	0.216875
												458	0.4605	0.3417	0.2807	0.1888	0.2132	0.192625
												460	0.42	0.3099	0.2551	0.1718	0.1927	0.174875
												462	0.3795	0.2786	0.2289	0.1546	0.1739	0.15675
												464	0.3417	0.2483	0.203	0.1377	0.1562	0.139875
												466	0.3182	0.229	0.1846	0.1267	0.143	0.128
												468	0.2811	0.2032	0.1649	0.114	0.1264	0.11375
												470	0.2497	0.1781	0.1447	0.0983	0.1114	0.098875
												472	0.2245	0.1578	0.1282	0.0865	0.0993	0.08875
												474	0.2085	0.1453	0.1174	0.079	0.0919	0.080875
												476	0.1924	0.1352	0.1087	0.0731	0.0847	0.074875
												478	0.1705	0.1183	0.096	0.0645	0.0746	0.066375
												480	0.1572	0.1085	0.0877	0.059	0.0683	0.06075
												482	0.1468	0.1006	0.0807	0.0543	0.0636	0.056
												484	0.1361	0.0926	0.0743	0.0501	0.0584	0.051625
												486	0.1302	0.0876	0.0702	0.0472	0.0549	0.049
												488	0.1168	0.0787	0.0641	0.0426	0.0499	0.044
												490	0.1099	0.0737	0.0592	0.0397	0.0464	0.04075
												492	0.1003	0.0665	0.0537	0.036	0.0419	0.037125
												494	0.0925	0.0613	0.0498	0.0331	0.0387	0.03425
												496	0.0856	0.0566	0.0452	0.0308	0.036	0.03125
												498	0.0751	0.0486	0.0396	0.0265	0.0313	0.0275
												500	0.0684	0.0446	0.036	0.024	0.0286	0.02475

## Sheet: Figure S3
Figure S3
Standard curves of Hb
Concentration of Hb (µg/mL)	Fe (µg)
60	2.135
90	3.413
200	5.144
370	10.78
510	14.72
Standard curves of CPPO
Concentration of CPPO (µg/mL)	Absorbance (a.u.)
10	0.04175
20	0.08523
40	0.1951
80	0.47883
160	0.90247
Standard curves of Ce6
Concentration of Ce6 (µg/mL)	Absorbance (a.u.)
2	0.1144
3	0.1641
4	0.2279
5	0.2855
6	0.3335
7	0.4002
8	0.4761
9	0.5308
10	0.6113

## Sheet: Figure S4
Figure S4a				Figure S4b
	Free Ce6	M@HLPC		4 ℃
350	0.22997	0.491304		Days	Free Ce6			M@HLPC
355	0.23543	0.49887		0	0.971166	1.01609	1.01274	0.973556	1.007	1.01944
360	0.24219	0.500957		1	0.925918	0.94406	0.928942	0.973279	0.996775	0.994287
365	0.24843	0.508435		2	0.866631	0.848272	0.889309	0.960287	0.978255	0.958076
370	0.26091	0.506609		4	0.7054	0.717387	0.662095	0.913572	0.949231	0.930158
375	0.29055	0.509522		6	0.57905	0.562851	0.544924	0.867134	0.905003	0.8558
380	0.34138	0.516522		8	0.500324	0.458207	0.489633	0.87819	0.84889	0.866581
385	0.43342	0.564348		37 ℃
390	0.5382	0.619739		Days	Free Ce6			M@HLPC
395	0.6305	0.700956		0	0.971166	1.01609	1.01274	0.973556	1.007	1.01944
400	0.70993	0.80487		1	0.77689	0.824298	0.84838	0.971344	0.980743	0.960011
405	0.76232	0.920261		2	0.60162	0.591901	0.591469	0.939003	0.907767	0.919377
410	0.73632	0.895565		4	0.520086	0.483477	0.495896	0.837833	0.872662	0.84115
415	0.62972	0.827652		6	0.370302	0.384233	0.398164	0.819865	0.833963	0.806597
420	0.50362	0.699044		8	0.264363	0.233477	0.230022	0.754906	0.762093	0.730581
425	0.3029	0.549739
430	0.20527	0.431826
435	0.12883	0.318435
440	0.10907	0.276174
445	0.09113	0.230348
450	0.08489	0.211913
455	0.07774	0.186696
460	0.07514	0.174696
465	0.0728	0.161826
470	0.07137	0.152174
475	0.07059	0.14487
480	0.07033	0.140435
485	0.07085	0.137217
490	0.07176	0.137739
495	0.07358	0.140609
500	0.07579	0.144956
505	0.07761	0.146609
510	0.08125	0.144435
515	0.08437	0.140174
520	0.08879	0.134435
525	0.09087	0.131565
530	0.09152	0.131044
535	0.09061	0.131478
540	0.08723	0.12887
545	0.08554	0.124956
550	0.08359	0.118957
555	0.08203	0.11487
560	0.07982	0.110783
565	0.078	0.108261
570	0.07553	0.104783
575	0.07436	0.101739
580	0.07514	0.0967826
585	0.07657	0.0932174
590	0.07735	0.0895652
595	0.07644	0.0873913
600	0.07527	0.0868696
605	0.0741	0.0872174
610	0.07436	0.0874783
615	0.07735	0.0874783
620	0.07644	0.0867826
625	0.07527	0.0854783
630	0.0741	0.0850435
635	0.07436	0.0846087
640	0.07605	0.0846956
645	0.07865	0.0867826
650	0.09048	0.0916522
655	0.10803	0.105913
660	0.13884	0.13113
665	0.15795	0.148522
670	0.1586	0.151913
675	0.14261	0.137391
680	0.117	0.111304
685	0.09724	0.0988696
690	0.08957	0.0850435
695	0.08424	0.0790435
700	0.08086	0.0754783
705	0.07527	0.0747826
710	0.0715	0.0749565
715	0.06539	0.0730435
720	0.06175	0.0693913
725	0.05889	0.0621739
730	0.05772	0.0591304
735	0.05707	0.0568696
740	0.05694	0.0557391
745	0.05694	0.0551304
750	0.05694	0.0544348
755	0.0572	0.053913
760	0.05785	0.0533913
765	0.05824	0.0532174
770	0.05824	0.0527826
775	0.05824	0.0525217
780	0.05811	0.0521739
785	0.05798	0.0518261
790	0.05785	0.0516522
795	0.05785	0.0513043
800	0.05759	0.0511304
	0.05733
	0.05707
	0.05681
	0.05668
	0.05642
500
503
506
509
512
515
518
521
524
527
530
533
536
539
542
545
548
551
554
557
560
563
566
569
572
575
578
581
584
587
590
593
596
599
602
605
608
611
614
617
620
623
626
629
632
635
638
641
644
647
650
653
656
659
662
665
668
671
674
677
680
683
686
689
692
695
698
701
704
707
710
713
716
719
722
725
728
731
734
737
740
743
746
749
752
755
758
761
764
767
770
773
776
779
782
785
788
791
794
797
800

## Sheet: Figure S5
Figure S5a
			LPC								HPC							HLP							HLPC
Wavel.	0 mM	1 mM	2 mM	3 mM	4 mM	5 mM		0 mM	1 mM	2 mM	3 mM	4 mM	5 mM		0 mM	1 mM	2 mM	3 mM	4 mM	5 mM		0 mM	1 mM	2 mM	3 mM	4 mM	5 mM		Concentration of LA (mM)	LPC	HPC	HLP	HLPC
406	2.52	2.5213	2.4642	2.4559	2.375	2.4879		2.5185	2.5828	2.6694	2.5545	2.5157	2.3585		2.4954	2.4494	2.4326	2.4002	2.4394	2.4602		2.1675	1.2767	1.0426	1.0534	0.7067	0.756		0	1	1	1	1
408	2.4374	2.4572	2.4285	2.4202	2.3339	2.4704		2.4389	2.4827	2.5637	2.4445	2.4249	2.2325		2.3767	2.3575	2.3283	2.2873	2.3801	2.3819		2.1367	1.179	0.9134	0.6684	0.5018	0.4631		1	1.00641	1.01943	0.991414	0.546678
410	2.5121	2.5282	2.4943	2.4828	2.3962	2.5384		2.501	2.5496	2.6468	2.5107	2.4777	2.2807		2.4458	2.4248	2.3757	2.3472	2.4384	2.4545		2.2152	1.211	0.9444	0.672	0.5029	0.4574		2	0.992914	1.0583	0.971339	0.426327
412	2.5506	2.567	2.5344	2.5327	2.4531	2.5729		2.5452	2.5815	2.6861	2.5548	2.5218	2.3307		2.4901	2.4519	2.4266	2.3795	2.4865	2.4963		2.2202	1.2293	0.9471	0.6762	0.5079	0.4596		3	0.988336	1.00388	0.959686	0.303359
414	2.5524	2.5824	2.5526	2.5363	2.4445	2.589		2.5484	2.6069	2.6816	2.5454	2.5285	2.3588		2.4995	2.4661	2.4448	2.4201	2.4949	2.5159		2.2587	1.2416	0.9672	0.677	0.5138	0.4571		4	0.953863	0.990684	0.996974	0.227022
416	2.5407	2.5846	2.5451	2.5269	2.4461	2.5967		2.5649	2.6024	2.6812	2.5512	2.548	2.365		2.4979	2.4621	2.4249	2.3951	2.4871	2.5032		2.2512	1.2469	0.9777	0.6717	0.5046	0.4512		5	1.01047	0.911915	1.00356	0.206482
418	2.5491	2.5653	2.5211	2.5177	2.4346	2.583		2.5406	2.5857	2.6822	2.5436	2.5286	2.352		2.4805	2.4377	2.4063	2.3862	2.4574	2.4806		2.249	1.2402	0.9823	0.663	0.4981	0.4459
420	2.5396	2.5681	2.541	2.5313	2.4418	2.5721		2.5539	2.59	2.6826	2.5455	2.5452	2.3722		2.4851	2.4668	2.4202	2.3967	2.4705	2.4929		2.2863	1.259	1.0111	0.6748	0.5026	0.4484
422	2.5323	2.5581	2.5243	2.5214	2.4304	2.5754		2.5346	2.5828	2.6589	2.5382	2.5293	2.3692		2.4719	2.435	2.4064	2.3733	2.4688	2.478		2.2871	1.2565	1.021	0.6675	0.4967	0.441
424	2.5373	2.5429	2.4966	2.4998	2.4154	2.5466		2.5189	2.5706	2.6613	2.5312	2.5294	2.3693		2.4622	2.4428	2.4068	2.3648	2.4532	2.458		2.2966	1.2612	1.0328	0.6611	0.4939	0.4361
426	2.5036	2.537	2.4889	2.4922	2.4053	2.5337		2.517	2.5625	2.6488	2.5116	2.5115	2.3703		2.4662	2.422	2.3923	2.3625	2.4342	2.4499		2.277	1.2585	1.0297	0.6535	0.483	0.4288
428	2.5052	2.5349	2.4994	2.4913	2.4026	2.5338		2.5043	2.5519	2.6383	2.5083	2.5244	2.3675		2.4527	2.4182	2.3866	2.3755	2.4248	2.4435		2.2774	1.2558	1.0301	0.6457	0.4796	0.4218
430	2.4862	2.517	2.4763	2.47	2.4006	2.5303		2.5037	2.5506	2.6319	2.482	2.5121	2.3608		2.4363	2.4107	2.377	2.3507	2.4164	2.4173		2.2595	1.2386	1.0291	0.637	0.4712	0.4134
432	2.4585	2.4933	2.4603	2.4584	2.3668	2.501		2.4579	2.5151	2.5927	2.4515	2.4681	2.3283		2.4078	2.3809	2.3419	2.3362	2.4079	2.3983		2.2058	1.2114	1.0124	0.6222	0.4586	0.4015
434	2.3914	2.4146	2.3815	2.3642	2.2986	2.4299		2.3806	2.4375	2.5194	2.3896	2.3971	2.2647		2.3171	2.3072	2.2872	2.2547	2.3325	2.3449		2.1128	1.1681	0.9743	0.5919	0.4351	0.3829
436	2.3312	2.3697	2.3231	2.3246	2.2491	2.3779		2.3452	2.3781	2.4537	2.3556	2.3501	2.2163		2.2893	2.2749	2.2493	2.224	2.2865	2.2915		2.0869	1.1376	0.9556	0.5746	0.4214	0.3703
438	2.2831	2.3254	2.2905	2.2765	2.2067	2.3243		2.2984	2.3454	2.4199	2.2999	2.3049	2.1764		2.2515	2.208	2.1966	2.1742	2.2374	2.2481		2.0268	1.0966	0.9258	0.5555	0.4057	0.3591
440	2.1644	2.2017	2.1704	2.1537	2.0924	2.2003		2.1743	2.2021	2.2906	2.176	2.1944	2.0507		2.1241	2.1001	2.0762	2.0478	2.122	2.1239		1.8948	1.0305	0.8753	0.5191	0.3774	0.3308
442	2.0544	2.0739	2.0413	2.0435	1.9745	2.0835		2.055	2.086	2.1594	2.0584	2.0714	1.9449		2.0051	1.9795	1.952	1.9559	2.0025	2.0117		1.7866	0.9737	0.8455	0.4836	0.3514	0.3087
444	1.9702	2.0021	1.9648	1.9701	1.9014	1.9888		1.9745	2.0079	2.0757	1.9761	1.9891	1.8695		1.9322	1.9032	1.8841	1.8663	1.9248	1.9255		1.715	0.9288	0.8001	0.4637	0.336	0.294
446	1.8213	1.8549	1.8256	1.8168	1.7672	1.8609		1.8252	1.8605	1.9337	1.837	1.8526	1.7367		1.7951	1.7649	1.7474	1.7334	1.8054	1.793		1.5966	0.8685	0.7423	0.4281	0.3114	0.272
448	1.7231	1.7509	1.7302	1.7191	1.6714	1.7618		1.7297	1.7677	1.8272	1.7408	1.7406	1.6465		1.6972	1.6709	1.6515	1.6366	1.6899	1.6862		1.508	0.8167	0.7101	0.3942	0.2915	0.2541
450	1.5541	1.5864	1.5508	1.5536	1.5074	1.5835		1.5621	1.5871	1.6277	1.5585	1.565	1.4841		1.5284	1.5144	1.4965	1.4776	1.5156	1.5148		1.3603	0.7415	0.6479	0.3612	0.2607	0.2282
452	1.4785	1.5038	1.4792	1.4406	1.4245	1.4627		1.4838	1.5096	1.5538	1.48	1.4947	1.4101		1.421	1.4026	1.3845	1.3774	1.4121	1.4135		1.3066	0.7015	0.6207	0.3419	0.247	0.2149
454	1.3642	1.3796	1.3651	1.3538	1.3157	1.3928		1.3653	1.3948	1.4496	1.3722	1.3831	1.308		1.3393	1.3258	1.3032	1.2996	1.3359	1.3245		1.1985	0.6489	0.5747	0.3128	0.226	0.1967
456	1.2728	1.2824	1.2705	1.2627	1.2259	1.2869		1.2701	1.2933	1.3365	1.2692	1.2889	1.2193		1.2485	1.2355	1.2125	1.2042	1.2391	1.2393		1.1165	0.6036	0.5387	0.2898	0.2086	0.1813
458	1.139	1.1465	1.1295	1.1335	1.0911	1.1557		1.141	1.154	1.2044	1.1475	1.1463	1.0916		1.1124	1.1032	1.0838	1.0804	1.1079	1.1066		0.9985	0.5365	0.4854	0.2568	0.1831	0.16
460	1.037	1.0533	1.0337	1.0329	0.9997	1.0588		1.0371	1.057	1.0975	1.0404	1.054	0.9954		1.0217	1.0106	0.9938	0.9829	1.0104	1.0131		0.9133	0.4901	0.4396	0.2307	0.1666	0.1435
462	0.9432	0.9551	0.9388	0.946	0.9133	0.9633		0.9487	0.9624	0.9936	0.9456	0.9553	0.9121		0.9264	0.9183	0.9068	0.8908	0.9178	0.9223		0.8216	0.4386	0.3985	0.2066	0.1487	0.1288
464	0.8535	0.8636	0.8513	0.8447	0.8181	0.8652		0.852	0.8736	0.9025	0.847	0.8599	0.8183		0.8373	0.8279	0.8133	0.8084	0.8301	0.8324		0.7403	0.4023	0.3668	0.1851	0.1319	0.1166
466	0.7832	0.7933	0.7842	0.7833	0.7584	0.7948		0.7838	0.7946	0.8339	0.7872	0.7948	0.7508		0.7684	0.7578	0.7494	0.7443	0.7666	0.7625		0.6779	0.3622	0.3334	0.1691	0.1215	0.1061
468	0.7084	0.7266	0.708	0.7039	0.6814	0.7213		0.711	0.7203	0.7486	0.7138	0.7229	0.6809		0.6955	0.6871	0.6819	0.6785	0.6926	0.6904		0.6149	0.3271	0.3031	0.1523	0.1072	0.0963
470	0.621	0.628	0.6211	0.6193	0.6007	0.6326		0.6257	0.6358	0.6573	0.6276	0.6331	0.6038		0.6001	0.5913	0.5998	0.5819	0.6074	0.6076		0.5323	0.2812	0.2625	0.1316	0.0938	0.0819
472	0.5586	0.5673	0.5584	0.5571	0.5406	0.5691		0.5576	0.5717	0.5923	0.5596	0.5693	0.541		0.5499	0.5427	0.5346	0.5299	0.5447	0.5423		0.4744	0.2503	0.2332	0.1156	0.0834	0.0732
474	0.499	0.5043	0.4963	0.4984	0.4806	0.5084		0.5004	0.5115	0.5253	0.4991	0.5096	0.4862		0.4915	0.4827	0.4778	0.4769	0.4878	0.484		0.4333	0.2304	0.2157	0.1061	0.0756	0.0682
476	0.4615	0.4706	0.4617	0.4626	0.4497	0.4708		0.4657	0.4694	0.4883	0.4652	0.4722	0.4512		0.4566	0.4507	0.4445	0.4406	0.4524	0.4508		0.4061	0.2128	0.2004	0.0983	0.0697	0.0623
478	0.4104	0.4156	0.4096	0.407	0.3956	0.4187		0.408	0.4159	0.4327	0.4091	0.418	0.3966		0.4037	0.3959	0.3914	0.3877	0.3986	0.3964		0.3565	0.1879	0.1788	0.0862	0.0627	0.055
480	0.3751	0.3792	0.3737	0.3751	0.3611	0.3813		0.3775	0.3828	0.3965	0.3767	0.3819	0.3644		0.3678	0.3644	0.3591	0.3562	0.3661	0.364		0.326	0.1718	0.1639	0.0792	0.0566	0.0504
482	0.3494	0.3527	0.3476	0.349	0.3352	0.3562		0.3477	0.3556	0.3675	0.3497	0.357	0.3361		0.3434	0.3399	0.3351	0.3303	0.3399	0.3401		0.304	0.1588	0.152	0.0728	0.0524	0.0466
484	0.3234	0.3276	0.3214	0.3216	0.312	0.3291		0.3243	0.3289	0.3398	0.3248	0.3294	0.3142		0.3179	0.3154	0.3104	0.3063	0.3156	0.3145		0.2806	0.1469	0.1418	0.0666	0.0482	0.0431
486	0.3081	0.3129	0.305	0.3072	0.2964	0.3128		0.3081	0.3144	0.3264	0.3061	0.3133	0.2981		0.3023	0.3001	0.2936	0.2916	0.2999	0.2984		0.2675	0.1401	0.1355	0.0627	0.0451	0.0403
488	0.2834	0.2866	0.2816	0.2821	0.2734	0.2884		0.2845	0.2882	0.2994	0.2811	0.2892	0.274		0.2787	0.2749	0.2693	0.2686	0.2767	0.2751		0.2426	0.1262	0.1229	0.0568	0.0403	0.0368
490	0.2646	0.2697	0.264	0.2633	0.255	0.2693		0.2638	0.2689	0.2786	0.2652	0.2716	0.2566		0.2591	0.2566	0.2535	0.2507	0.2573	0.2564		0.2256	0.1174	0.1135	0.0535	0.0375	0.0346
492	0.2439	0.2478	0.2451	0.2435	0.2346	0.2484		0.2459	0.2487	0.257	0.2442	0.2484	0.2358		0.2405	0.2373	0.2334	0.2313	0.2375	0.2384		0.2065	0.1069	0.1046	0.0484	0.0344	0.0315
494	0.2274	0.2286	0.2263	0.2248	0.2186	0.2293		0.2279	0.2309	0.238	0.2259	0.2306	0.2186		0.2217	0.2197	0.2175	0.2147	0.2213	0.2207		0.1908	0.0982	0.0975	0.0442	0.0319	0.0287
496	0.2106	0.2153	0.2114	0.2116	0.2041	0.2165		0.2121	0.2159	0.2231	0.2126	0.2162	0.2053		0.2072	0.2057	0.2048	0.2014	0.2064	0.2068		0.1764	0.0911	0.09	0.0417	0.03	0.027
498	0.1839	0.1877	0.1837	0.1841	0.1779	0.1894		0.1852	0.1893	0.1961	0.1855	0.1889	0.178		0.1822	0.1805	0.1771	0.1752	0.1813	0.1805		0.1532	0.0785	0.0776	0.0356	0.026	0.0238
500	0.1649	0.1692	0.1659	0.1646	0.1595	0.1692		0.1665	0.1693	0.1746	0.1659	0.1674	0.16		0.1626	0.1605	0.1583	0.1575	0.161	0.1616		0.1388	0.0719	0.0718	0.033	0.0232	0.0221
Figure S5b
	M@LPC							M@HPC							M@HLP							M@HLPC
Wavel.	0 mM	1 mM	2 mM	3 mM	4 mM	5 mM		0 mM	1 mM	2 mM	3 mM	4 mM	5 mM		0 mM	1 mM	2 mM	3 mM	4 mM	5 mM		0 mM	1 mM	2 mM	3 mM	4 mM	5 mM		Concentration of LA (mM)	M@LPC	M@HPC	M@HLP	M@HLPC
406	2.458	2.4071	2.4269	2.5193	2.3725	2.4521		2.5775	2.5452	2.3916	2.3527	2.4007	2.4802		2.3249	2.2821	2.3414	2.4419	2.4132	2.3592		2.2651	1.5156	1.1825	0.8282	0.6372	0.573		0	1	1	1	1
408	2.4383	2.364	2.3924	2.4648	2.3171	2.4087		2.4992	2.4734	2.3169	2.3027	2.3672	2.4155		2.2564	2.2395	2.2857	2.3803	2.3842	2.3392		2.2202	1.4484	1.1139	0.7256	0.5312	0.4419		1	0.967025	0.987132	0.985431	0.667419
410	2.5049	2.4223	2.4342	2.5098	2.3728	2.4708		2.5489	2.5161	2.3535	2.3779	2.4101	2.487		2.3132	2.2795	2.3469	2.4474	2.4002	2.3803		2.2587	1.5075	1.1724	0.7737	0.5674	0.4734		2	0.971775	0.923339	1.01457	0.51906
412	2.5134	2.4481	2.4806	2.5599	2.4036	2.4899		2.5743	2.5226	2.3814	2.3951	2.4243	2.5046		2.3091	2.2932	2.3746	2.4609	2.434	2.4116		2.2779	1.5533	1.2201	0.8212	0.6042	0.5044		3	1.00196	0.932912	1.05801	0.342542
414	2.5114	2.4498	2.472	2.5519	2.4169	2.489		2.5708	2.5303	2.3878	2.3985	2.4457	2.5117		2.3	2.3013	2.3803	2.4609	2.4389	2.4076		2.2693	1.591	1.2776	0.8658	0.6453	0.5401		4	0.947263	0.945545	1.03761	0.251206
416	2.4884	2.4182	2.4508	2.5299	2.3834	2.4706		2.542	2.4996	2.3838	2.3573	2.4112	2.4732		2.2878	2.2676	2.3469	2.4192	2.4085	2.392		2.2492	1.613	1.3098	0.9021	0.6707	0.5629		5	0.986387	0.975715	1.02901	0.20959
418	2.456	2.4019	2.4203	2.4785	2.3495	2.4493		2.5111	2.4702	2.3477	2.3494	2.3829	2.4583		2.2624	2.2559	2.3137	2.4112	2.4001	2.3685		2.2347	1.6313	1.3329	0.9353	0.6976	0.5842
420	2.4682	2.3845	2.3969	2.495	2.3396	2.4307		2.4996	2.4849	2.3543	2.3271	2.3788	2.444		2.2613	2.2489	2.3073	2.3976	2.3825	2.3644		2.2277	1.7153	1.4283	1.0275	0.7752	0.65
422	2.415	2.3494	2.3835	2.4548	2.3317	2.3894		2.4971	2.4589	2.3076	2.3108	2.3537	2.4377		2.2397	2.2442	2.2942	2.3957	2.3485	2.338		2.1868	1.7337	1.4614	1.0658	0.8087	0.6832
424	2.3917	2.342	2.3407	2.4276	2.3023	2.3766		2.4555	2.4475	2.2727	2.2882	2.3202	2.4119		2.2161	2.2005	2.2736	2.3672	2.3305	2.3038		2.1843	1.7676	1.5127	1.117	0.852	0.7184
426	2.379	2.2898	2.3377	2.4044	2.2695	2.3419		2.4201	2.4001	2.2671	2.2436	2.3099	2.3731		2.1885	2.1786	2.2326	2.3287	2.2977	2.2864		2.1479	1.7778	1.5459	1.1428	0.8804	0.7479
428	2.3596	2.271	2.2983	2.3707	2.2402	2.3192		2.3974	2.367	2.2277	2.2267	2.2737	2.351		2.1562	2.1548	2.2261	2.2971	2.2794	2.2585		2.1175	1.7762	1.5582	1.1678	0.9093	0.7642
430	2.3057	2.2247	2.2341	2.3219	2.1971	2.281		2.3427	2.3129	2.1926	2.1771	2.22	2.3174		2.1404	2.1075	2.1637	2.2412	2.2188	2.1977		2.0725	1.7912	1.5682	1.1934	0.9289	0.7848
432	2.2557	2.1837	2.202	2.2666	2.1468	2.2402		2.303	2.2877	2.1468	2.1227	2.187	2.2502		2.0679	2.0562	2.1259	2.2012	2.1674	2.1505		2.0393	1.7792	1.5818	1.2033	0.931	0.7947
434	2.1393	2.0735	2.1028	2.1673	2.0581	2.1196		2.2037	2.1639	2.0401	2.022	2.0736	2.155		1.9899	1.9795	2.0208	2.1098	2.0719	2.0632		1.9394	1.7182	1.5487	1.1835	0.9279	0.7904
436	2.1051	2.0191	2.063	2.1042	1.9968	2.0675		2.1167	2.1094	1.9826	1.9683	2.0322	2.0769		1.9454	1.9082	1.9701	2.0386	2.0234	2.0021		1.8952	1.6867	1.519	1.1737	0.9256	0.7892
438	2.0351	1.9299	1.9404	2.0116	1.9067	1.9815		2.0433	2.0189	1.9043	1.9265	1.9723	1.9879		1.883	1.8216	1.9128	1.9561	1.9291	1.9016		1.8049	1.6262	1.4643	1.1491	0.8979	0.7675
440	1.8902	1.8229	1.8536	1.9111	1.8091	1.8816		1.9369	1.9068	1.8179	1.7837	1.8318	1.8944		1.7643	1.7455	1.7714	1.8366	1.8353	1.8094		1.7003	1.5533	1.4144	1.1011	0.8719	0.7488
442	1.7818	1.7269	1.7504	1.8029	1.6981	1.7672		1.8207	1.7947	1.6904	1.6778	1.7174	1.7685		1.6511	1.6176	1.6855	1.7347	1.7198	1.6862		1.6068	1.4656	1.3517	1.0527	0.8396	0.7183
444	1.707	1.6504	1.6804	1.7211	1.6309	1.6917		1.7231	1.7263	1.6195	1.6171	1.6488	1.7018		1.5837	1.558	1.609	1.6746	1.6471	1.6134		1.5402	1.4174	1.288	1.0221	0.8092	0.6962
446	1.5874	1.5382	1.545	1.6041	1.5139	1.5687		1.6114	1.5998	1.5162	1.5072	1.5394	1.5796		1.4748	1.4444	1.4933	1.5407	1.5431	1.5018		1.4317	1.3224	1.21	0.9514	0.7671	0.6619
448	1.4547	1.4161	1.4326	1.4818	1.3962	1.4413		1.4809	1.471	1.3879	1.3879	1.4143	1.4529		1.4011	1.3342	1.3734	1.4253	1.4111	1.3823		1.3177	1.2363	1.1321	0.8995	0.7172	0.6209
450	1.3526	1.3035	1.309	1.3723	1.2846	1.3425		1.3738	1.3632	1.2846	1.2822	1.3133	1.3504		1.2584	1.2341	1.2746	1.3222	1.3007	1.2879		1.2108	1.1457	1.0463	0.8362	0.6687	0.5825
452	1.2566	1.2128	1.2419	1.2688	1.1942	1.2446		1.2859	1.2723	1.2081	1.1889	1.2191	1.2503		1.1648	1.1518	1.1814	1.2246	1.2167	1.2014		1.1301	1.0638	0.9837	0.7855	0.6308	0.5495
454	1.1882	1.1404	1.1627	1.2038	1.1301	1.1788		1.2035	1.1984	1.126	1.1315	1.1508	1.1846		1.0986	1.0823	1.1202	1.1536	1.147	1.1252		1.0757	0.9998	0.9311	0.7343	0.5949	0.5155
456	1.1004	1.071	1.079	1.1157	1.0459	1.073		1.1329	1.1051	1.0443	1.0385	1.0668	1.1075		1.019	1.0142	1.0369	1.0655	1.0586	1.0462		0.9899	0.9365	0.8646	0.6912	0.5547	0.481
458	0.9797	0.9457	0.9655	0.9978	0.9353	0.9648		1.0052	0.9878	0.9298	0.924	0.9536	0.9847		0.9136	0.9034	0.9234	0.9557	0.9468	0.9412		0.8849	0.8376	0.7744	0.6194	0.4987	0.434
460	0.8969	0.8692	0.8771	0.8991	0.8527	0.8854		0.9159	0.8996	0.8471	0.8484	0.8693	0.889		0.8289	0.8191	0.8438	0.8756	0.8618	0.8527		0.8069	0.7602	0.7028	0.5597	0.4535	0.3936
462	0.8101	0.7744	0.8002	0.8179	0.7709	0.8021		0.8221	0.8159	0.7652	0.7653	0.7859	0.8042		0.7508	0.7417	0.7625	0.7909	0.7838	0.7727		0.7298	0.6857	0.6378	0.5101	0.4096	0.3566
464	0.725	0.7033	0.7178	0.7373	0.6932	0.7196		0.742	0.7299	0.6879	0.6841	0.7004	0.7232		0.6779	0.668	0.6795	0.7079	0.7039	0.6893		0.6571	0.6143	0.5682	0.4583	0.3685	0.3206
466	0.6699	0.6483	0.6597	0.6789	0.6397	0.6661		0.6792	0.6806	0.6365	0.6343	0.6526	0.6688		0.6312	0.6101	0.6328	0.6555	0.6489	0.6372		0.6061	0.5674	0.5284	0.4221	0.34	0.2963
468	0.595	0.5742	0.5866	0.6007	0.5661	0.5907		0.608	0.6028	0.5651	0.5644	0.5752	0.5948		0.5549	0.5451	0.5621	0.58	0.5736	0.5654		0.5365	0.5039	0.4664	0.3728	0.3004	0.261
470	0.5249	0.5101	0.5167	0.5291	0.5013	0.519		0.5377	0.5335	0.497	0.502	0.5124	0.5266		0.492	0.481	0.4951	0.5131	0.5077	0.5013		0.4748	0.4463	0.4114	0.3316	0.2643	0.2313
472	0.4717	0.4554	0.4642	0.4785	0.4484	0.4644		0.4827	0.4741	0.4478	0.4473	0.4577	0.4671		0.4381	0.4286	0.4418	0.4561	0.4538	0.4492		0.4246	0.3966	0.3699	0.2941	0.2368	0.2073
474	0.4331	0.4207	0.426	0.4408	0.4138	0.4281		0.4426	0.4373	0.4115	0.4123	0.418	0.4286		0.4016	0.3959	0.4069	0.421	0.4187	0.4145		0.39	0.3654	0.3391	0.2709	0.2159	0.1892
476	0.4031	0.3892	0.3965	0.4079	0.3865	0.3996		0.4139	0.4094	0.3824	0.3824	0.3909	0.4012		0.375	0.3658	0.38	0.3927	0.3876	0.3867		0.3647	0.3432	0.3159	0.2536	0.2032	0.1765
478	0.3584	0.344	0.3521	0.3591	0.3409	0.3555		0.3659	0.365	0.3401	0.3387	0.3476	0.3549		0.3309	0.3266	0.338	0.3487	0.3464	0.3394		0.3246	0.3045	0.2774	0.223	0.1786	0.1575
480	0.3298	0.3199	0.3237	0.3336	0.3145	0.3261		0.3349	0.3303	0.3139	0.3125	0.3213	0.3294		0.3051	0.3011	0.3083	0.3188	0.3163	0.3146		0.2965	0.2785	0.2593	0.2058	0.165	0.1435
482	0.305	0.2971	0.3005	0.3096	0.2938	0.3026		0.3108	0.309	0.292	0.2881	0.2966	0.3066		0.2816	0.2786	0.2885	0.2988	0.2956	0.291		0.2759	0.2605	0.2393	0.1915	0.1543	0.1333
484	0.281	0.2742	0.277	0.2849	0.2733	0.281		0.2889	0.2863	0.2704	0.2679	0.277	0.2835		0.2623	0.2586	0.2669	0.2754	0.2729	0.2718		0.2548	0.2416	0.2218	0.1783	0.1428	0.1243
486	0.267	0.2603	0.265	0.2724	0.2573	0.2673		0.2759	0.2711	0.2555	0.2566	0.262	0.2686		0.2494	0.2456	0.2522	0.2636	0.2603	0.2575		0.2423	0.2272	0.2108	0.1685	0.1344	0.1179
488	0.2461	0.239	0.2409	0.2459	0.2339	0.2437		0.2508	0.2492	0.2348	0.2333	0.2391	0.2449		0.2278	0.2242	0.2298	0.238	0.2393	0.2342		0.2216	0.2064	0.1913	0.1537	0.1223	0.1069
490	0.2291	0.2212	0.2261	0.2305	0.2193	0.2268		0.2349	0.2296	0.2175	0.2182	0.2219	0.2279		0.2118	0.2096	0.2153	0.2217	0.2212	0.2189		0.2059	0.1935	0.1787	0.1417	0.1143	0.1003
492	0.2101	0.2049	0.2053	0.2116	0.2004	0.2076		0.2139	0.2118	0.1996	0.1993	0.2034	0.2088		0.1943	0.1903	0.1961	0.2048	0.2027	0.1996		0.1875	0.1776	0.1631	0.1303	0.104	0.0908
494	0.1945	0.1889	0.1913	0.1968	0.1863	0.1917		0.1983	0.1965	0.1858	0.185	0.1884	0.1951		0.1809	0.1772	0.1829	0.1897	0.1884	0.1865		0.1749	0.164	0.1515	0.1208	0.0964	0.0839
496	0.1802	0.1758	0.1777	0.1821	0.1726	0.1792		0.1837	0.1835	0.1729	0.1707	0.1768	0.1801		0.1682	0.1652	0.17	0.1763	0.176	0.1719		0.163	0.1526	0.1406	0.1127	0.0893	0.0777
498	0.157	0.1531	0.1556	0.1595	0.15	0.1574		0.1609	0.1596	0.1484	0.1494	0.1529	0.1573		0.1472	0.1448	0.149	0.1533	0.1533	0.1496		0.1419	0.133	0.122	0.0963	0.0778	0.0679
500	0.1442	0.1394	0.1418	0.1454	0.1376	0.1427		0.1441	0.1463	0.1336	0.1343	0.1401	0.1441		0.1339	0.1289	0.1364	0.1411	0.1349	0.138		0.1305	0.1203	0.1076	0.0881	0.0685	0.0613

## Sheet: Figure S7
Figure S7a				Figure S7d
HLPC	M@HLPC	M@(-)HLPC		M@HLPC	M@HLPC+anti-CD44	M@HLPC+anti-cadherin-2	M@HLPC+anti-zyxin	M@HLPC+Mix
13.0336	88.4337	21.1116		105.624	68.7228	79.0343	64.188	43.6004
25.3003	92.7056	24.5368		105.241	66.8812	79.1046	68.6734	51.5672
24.9483	89.5768	14.0035		89.1353	63.5369	72.4286	60.7225	37.0283

## Sheet: Figure S9
Figure S9b				Figure S9c			Figure S9d					Figure S9e
Untreated	pretreated with anti-VCAM1			37	4		0	100	150	200		Untreated	Chlorpromazine	Potassium depletion	Genistein	MβCD	EIPA	Cytochalasin D
108.969	58.2123			101.959	32.7526		98.7226	73.828	62.9906	44.1043		102.47	44.5166	58.1001	93.0172	88.6	53.3822	46.431
99.8568	57.6463			108.337	33.0374		104.091	75.8141	65.7448	45.7957		97.9728	46.8968	61.2224	88.7546	92.6308	61.5975	41.5746
91.174	49.4614			89.7047	25.7384		97.1863	73.947	55.4242	44.459		99.5575	45.9881	58.9042	95.8749	88.3132	31.8486	40.8499

## Sheet: Figure S10
Figure S10b
Time(h)	HLPC			M@HLPC				Figure S10c	HLPC			M@HLPC
0	1.1394	1.3372	0.9282	1.1832	1.2704	1.2626		Heart	0.2989	0.2862	0.2158	0.2898	0.3639	0.299
4	1.5354	1.5658	1.3028	4.528	3.306	2.108		Liver	1.79	1.867	1.986	1.161	1.786	1.117
12	1.2936	1.2828	1.1804	5.384	4.5	3.838		Spleen	0.4832	0.4674	0.2973	0.584	0.4344	0.318
24	1.2526	1.2324	1.3102	5.956	5.588	4.188		Lung	0.5096	0.5716	0.4034	0.4898	0.4281	0.3492
48	1.0762	0.986	1.1008	3.762	2.644	3.328		Kidney	0.6048	0.5396	0.4527	0.6406	0.8081	0.5476
72	1.0818	0.8582	1.152	3.38	2.278	2.07		Tumor	0.567	0.4169	0.6948	2.763	2.872	1.566

## Sheet: Figure S11
Figure S11
	HLPC			M@HLPC
Heart	0.569	0.79	0.625	0.616	0.695	0.63
Liver	3.76	3.49	2.97	2.7	2.65	2.96
Spleen	1.12	0.953	0.718	0.797	0.957	0.716
Lung	1.7	2.68	2.42	1.43	2.22	1.44
Kidney	1.39	1	1.21	1.25	1.16	1.35
Tumor	1.99	1.4	1.66	5.09	4.59	3.23

## Sheet: Figure S13
Figure S13a			Figure S13c
Ctrl	PA		Ctrl	PA
0.182236	1.96432		0.91653	1.80483
0.181886	2.39596		1.19134	1.8514
0.176497	2.51672		0.750785	2.41552

[truncated: 11 more sheets: Figure S14, Figure S15, Figure S16, Figure S18, Figure S20, Figure S21, Figure S22, Figure S24, Figure S26, Figure S27, Figure S28]
