# Supplementary material for: Engineered biomimetic nanoparticles achieve targeted delivery and efficient metabolism-based synergistic therapy against glioblastoma
Source: Nat Commun. 2022 Jul 21;13:4214. doi: 10.1038/s41467-022-31799-y (PMC9304377; doi:10.1038/s41467-022-31799-y)
Supplement: Supplementary file 3 — Source Data [file 41467_2022_31799_MOESM3_ESM.zip › Source Datas/Source Data for main article.xlsx]

## Sheet: Figure 2
Figure2b													Figure2c			Figure2d
		Ki67				LDHA				MCT4				LDHA			MCT4
	II	III	IV		II	III	IV		II	III	IV			LGG	HGG		LGG	HGG
	5	9	23		12	26	33		15	14	39			4.62214	6.59466		2.94864	1.24049
	13	21	17		22	44	45		21	35	34			3.31259	6.86678		1.43771	1.89105
	12	17	24		16	19	26		11	18	15			5.59946	4.48115		2.00237	4.09218
	8	15	41		13	17	20		13	15	54			4.13955	7.30397		1.4869	2.85775
	11	25	25		15	22	22		8	12	50			3.25229	7.39195		2.02821	4.55732
	13	18	33		18	39	58		9	25	25			4.50206	6.57688		2.94991	0.915732
	17	7	37		11	33	60		17	21	39			4.82071	7.33264		1.25368	3.6982
	5	10	18		13	41	24		6	34	44			3.66069	5.36341		1.52474	3.89164
	4	14	15		14	30	36		8	25	44			5.12317	6.53442		1.70593	3.16676
	3	12	36		10	42	40		6	13	26			3.35815	6.43718		0.962941	2.59291
	2	28	24		22	17	54		8	33	28			4.1766	7.07575		2.07761	2.67137
	10	35	61		11	21	56		17	22	20			5.06008	5.84743		3.36262	3.3083
	20	26	39		37	15	38		27	36	59			3.94888	6.61907		1.69628	4.27016
	14	10	43		41	24	32		17	13	32			4.44028	7.48501		2.64211	3.31907
	6	24	37		23	39	65		21	31	65			4.35901	5.70244		2.09292	3.2982
	5	22	50		15	35	55		10	32	47			4.67848	6.22577		1.42475	4.01519
	9	10	32		17	26	30		11	16	23			4.17061	5.53836		2.24726	3.15176
	5	17	15		10	15	36		20	11	37			4.56851	7.26286		3.07134	3.31584
	3	13	20		24	39	43		12	19	13			5.44627	6.89497		2.15719	2.75035
	6	6	16		26	28	24		16	28	24			5.10808	7.38483		2.75463	3.96778
	11	21	25		15	14	54		23	15	37			3.86304	5.80178		2.32933	2.89544
	9		39		22		49		14		20			3.09049	6.2521		1.25766	4.15246
			30				30				31			3.11772	7.22597		2.17083	3.99409
														3.68333	7.41895		2.46831	1.73678
Figure2f														5.08137	7.03625		0.998679	2.897
														4.7304	6.58974		3.93186	2.5173
	Healthy	GBM		Healthy	GBM		Healthy	GBM						5.49306	6.59627		3.3113	3.67374
	5	45		12	37		9	26						4.59163	4.95142		4.22219	3.2465
	8	48		11	21		14	41						4.55431	6.92234		2.01558	3.50853
	6	35		7	46		6	37						3.99988	6.20829		1.13761	3.74365
	5	30		9	35		5	33						5.91357	7.30955		6.38802	3.95976
	5	45		16	24		19	25						3.96158	6.48825		1.90128	3.35261
	4	37		11	19		11	16						4.47703	6.04098		2.41089	4.80915
	7	26		6	36		15	27						3.1682	7.4112		1.8251	4.80228
	11	33		7	29		8	35						3.07005	6.95074		1.21108	3.12887
	5	42		10	41		6	21						3.51199	7.7193		1.84934	3.53309
	8	31		13	35		12	39						3.80771	7.78633		1.26198	3.19457
														4.64464	6.13959		1.99434	1.50075
														5.00425	7.48313		1.74699	3.26714
														4.13666	6.4094		2.30915	2.16876
														5.07432	5.68368		1.77637	3.6374
														4.40707	6.29992		2.89053	3.12971
														3.24684	7.08861		2.25221	3.22472
														3.24264	6.64738		2.57366	2.85716
														3.78562	6.62379		2.79238	3.50092
														4.63345	6.82344		1.39842	2.63659
														2.73804	7.15878		1.06528	2.91934
														4.92547	7.09172		1.65581	2.30555
														4.26818	6.55056		1.90703	3.76049
														4.80859	7.51604		2.06241	3.65843
														2.71843	7.45758		2.47782	3.32583
														6.78359	7.58814		2.32084	2.76601
														4.69948	7.62132		1.8426	2.04747
														3.99876	7.39307		3.41238	2.93125
														3.46367	7.07279		1.83194	4.71051
														4.5603	6.85963		1.69823	4.5892
														4.73314	7.54212		2.76083	3.56332
														5.0349	6.61116		4.6771	3.60745
														5.0965	7.70341		3.24989	2.02581
														4.75176	8.04323		2.08277	2.83395
														3.03317	6.85981		0.949814	2.05575
														4.33027	7.37744		1.2701	2.21147
														5.25257	6.25047		3.09033	3.748
														5.40912	6.68672		3.33892	2.06839
														4.6204	5.64982		2.94759	4.19189
														3.06024	6.50273		2.52915	3.47224
														6.41237	6.84024		1.32194	2.01361
														4.24672	6.61997		1.78073	4.07618
														4.63323	7.32457		2.54768	3.4201
														5.29695	6.31228		1.15977	2.62094
														5.22722	7.00022		2.78115	2.86291
														5.10488	6.36782		1.67423	4.5683
														4.81458	7.26613		3.80857	3.53497
														3.14697	7.81153		2.33097	3.46357
														4.43337	7.18576		1.77971	2.05572
														5.30996	6.19905		3.40805	3.90865
														4.40626	6.52985		2.25115	3.1943
														4.63167	6.53755		1.31257	2.14657
														6.67149	7.49634		3.57824	3.37944
														5.34598	5.2289		2.65588	3.18498
														3.45476	7.41438		3.57411	4.06061
														4.82274	7.0545		1.62376	3.84575
														5.07529	7.11928		3.08625	3.31057
														5.9062	7.17563		3.00786	3.43332
														5.84214	6.51333		1.03494	3.06774
														4.2989	6.82245		2.72785	3.2375
														3.41857	6.40299		0.56661	2.24835
														5.36802	6.28753		2.402	2.17325
														5.12966	7.08239		2.22289	2.73125
														4.65501	7.69081		2.55371	3.93034
														2.84476	5.58041		1.91322	2.73277
														4.82029	5.69265		2.07488	3.58722
														4.75693	7.12357		2.46839	4.3723
														5.21588	7.42049		1.9853	2.29839
														4.01626	6.61328		1.887	1.72494
														2.98647	6.05245		1.48105	2.44826
														4.16878	6.82829		1.70427	2.12111
														3.78167	5.74137		1.16591	2.67359
														4.15251	7.15821		2.00393	3.7473
														2.77269	6.39076		2.04218	3.33164
														5.16798	5.80426		5.19341	2.91942
														4.51542	6.10715		3.03773	4.65206
														4.74573	7.03309		1.34105	3.49249
														4.16906	7.30111		2.24535	1.77679
														6.6574	5.45939		2.70872	3.3579
														5.36831	6.32266		2.63718	3.56025
														3.17581	5.99815		1.42433	3.03207
														3.03879	4.95311		1.46433	3.64244
														3.31945	6.16784		1.71046	3.5081
														4.98381	6.07467		1.68995	2.36556
														3.50189	5.22009		2.49028	3.59359
														4.64354	7.00792		2.89335	1.56508
														5.70673	7.09655		4.15554	1.0772
														4.37151	5.34945		2.44484	4.14958
														2.33762	5.71381		0.684493	1.61264
														5.09356	5.98594		1.73955	3.58633
														4.09168	6.68138		1.28663	4.06155
														5.54753	6.50105		3.33397	3.26728
														3.457	7.79239		1.1629	3.42275
														4.64097	6.93469		3.12363	2.68988
														4.10732	6.86778		2.20627	3.88652
														3.93688	6.9019		1.46515	2.81947
														4.80588	6.05882		3.19493	5.22817
														2.78763	6.54478		3.62843	3.76791
														4.47269	6.9401		1.98026	2.81411
														4.15748	6.76335		2.21575	4.21957
														2.63884	6.26416		1.23776	3.17524
														4.17437	6.70797		2.08497	4.59075
														4.82387	6.16635		1.18524	4.91091
														5.01351	7.28571		2.1278	3.59856
														4.36113	6.79574		1.14404	3.3563
														2.91647	6.76851		2.21018	3.75312
														3.59304	6.75779		2.26342	2.1293
														4.11603	6.8008		2.16408	2.82887
														5.45538	4.93001		0.949653	3.43719
														4.84328	7.0116		4.02247	1.73389
														3.11365	7.31017		1.42897	3.41935
														4.02489	6.08916		1.66022	3.89201
														3.878	5.4346		1.14942	4.21904
														5.02753	6.67562		1.8106	3.6159
														3.46579	7.28683		1.39489	1.73353
														4.88325	6.92351		3.83068	1.42813
														4.53169	6.79453		1.08959	3.11908
														3.06696	4.2547		1.22033	3.11836
														5.85215	6.50629		3.97361	3.23907
														5.04026	6.31625		2.7041	3.26629
														4.7787	7.22756		1.37752	2.50377
														2.87707	5.65109		1.10559	1.04293
														3.94577	6.75338		1.17357	3.82977
														5.28374	6.31109		1.12665	3.61793
														3.64463	6.87784		1.65997	3.13554
														3.41059	6.05905		2.41743	4.19704
														3.19641	7.15167		2.35911	3.31783
														4.31182	4.40549		1.97382	5.18033
														4.91349	5.9627		2.35604	2.16329
														3.77067	7.24962		2.86671	1.84329
														3.59743	4.13878		1.91127	3.94167
														3.03828	6.67892		1.13054	1.51358
														4.45504	7.84465		1.47982	3.23002
														3.32856	5.48633		1.27187	3.10218
														3.7607	5.61237		1.40159	3.79734
														3.24027	6.29512		0.679145	2.56473
														5.09599	7.19115		1.52162	2.8519
														4.14312	6.9332		1.09667	3.3515
														4.15169	5.51067		1.9802	3.47936
														4.85461	6.40629		1.27352	3.27215
														3.72505	6.36512		1.63821	3.5852
														3.05185			1.5554	2.87584
														5.38395			1.3389
														3.4139			1.37554
														4.772			3.15624
														4.47651			2.75052
														6.8803			3.55377
														5.66586			1.323
														2.67536			1.72155
														5.28961			1.79712
														3.1663			1.85503
														3.41726			1.50814
														3.47812			2.58053
														4.38279			3.12304
														5.47568			2.21168
														3.24626			1.37715
														5.53313			3.0936
														4.37911			3.12402
														3.43954			1.8739
														4.06225			2.44709
														2.95726			2.09105
														3.80171			1.40789
														4.14154			3.49425
														6.22597			1.63577
														4.89625			1.3394
														3.49996			1.74443
														5.40637			2.53812
														4.26392			1.99929
														4.6365			1.29859
														4.25169			2.06082
														6.32148			2.67753
														4.59968			1.86498
														3.28886			2.01676
														3.84502			2.7534
														4.56142			2.524
														5.51326			1.10732
														5.87815			3.98336
														4.93813			2.61278
														6.30607			3.14971
														3.12247			1.79417
														4.11515			1.4128
														4.45115			2.40167
														4.55885			1.55592
														5.29319			1.01311
														5.1001			1.90535
														3.43191			1.47858
														4.22788			0.923748
														4.6441			1.88847
														6.13921			3.20147
														4.86051			3.72339
														3.26562			1.43903
														4.23282			1.20171
														4.20513			1.50076
														3.88231			2.1474
														5.15283			3.88274
														2.70041			1.45628
														4.88282			1.55613
														4.15004			2.96672
														5.33636			3.17298
														4.10929			2.97836
														3.68736			1.98361
														4.66695			3.94185
														5.24693			3.91809
														4.67505			3.08978
														3.94034			1.9108
														4.2679			1.71446
														3.21102			1.86335
														3.59309			2.04424
														5.04483			1.4972
														4.99864			1.70975
														5.23185			1.27936
														3.34402			2.40498
														4.16566			0.964384
														3.86481			3.14871
														3.34719			1.43576
														5.38619			3.21008
														4.1184			2.26068
														4.48865			1.68336
														4.74302			3.65234
														4.84621			2.77678
														3.80551			2.60701
														4.95584			1.08145
														2.99391			1.59037
														3.58496			1.79526
														4.22032			1.9914
														3.84431			0.940666
														3.8333			1.94389
														5.30613			0.989948
														3.88478			1.21154
														3.29744			1.7427
														5.56978			0.772312
														3.67877			1.45542
														5.36709			1.1178
														3.24713			1.10676
														3.36763			2.09803
														3.10897			0.820754
														4.31698			2.12105
														4.66028			1.79609
														4.0957			1.94348
														3.92805			2.50597
														3.13653			1.49297
														5.01789			3.8433
														4.58093			1.38382
														5.06232			2.95648
														6.35501			1.10078
														4.10784			1.21032
														4.45193			2.1714
														6.80679			4.16738
														4.16934			4.3441
														3.24734			1.38362
														3.03725			1.71859
														4.86004			2.98442
														3.09901			1.93435
														3.82035			1.51373
														4.85028			2.4367
														4.67922			2.00249
														5.3996			1.64271
														4.55466			3.90174
														4.47527			0.992886
														4.65853			1.48992
														3.75052			1.9438
														3.60582			3.56305
														4.47107			1.24925
														3.24493			1.39115
														4.50093			2.73682
														3.71855			1.8415
														3.58673			3.43747
														6.65262			2.15373
														5.58641			3.54761
														5.30876			3.33342
														4.29199			2.30844
														3.57173			1.3718
														6.55192			4.21727
														4.96666			2.03417
														5.13424			2.72956
														2.85237			1.94129
														2.98812			1.83541
														4.01784			1.84143
														2.77488			0.981562
														4.36919			2.24568
														5.52684			1.36975
														3.47505			1.41859
														4.01983			1.1285
														2.45415			1.90166
														4.43988			3.55919
														3.49063			1.89087
														5.326			1.21701
														4.11085			2.8572
														3.76628			3.01465
														3.16287			1.66196
														4.2099			2.00269
														4.47245			2.91732
														3.47938			1.60948
														4.4218			2.92931
														3.55107			1.06945
														3.59818			1.27179
														3.53457			2.00299
														3.3216			1.38511
														4.13611			1.79566
														4.89501			2.96654
														2.75758			1.41105
														4.22411			1.5354
														3.86943			1.73237
														3.20453			2.88522
														3.05967			2.16704
														3.45048			1.86131
														3.81191			2.19543
														4.16559			1.55657
														3.48699			1.66965
														3.33172			1.64776
														3.88082			1.55347
														5.04493			1.17549
														3.60119			2.0768
														4.08302			3.02492
														4.05397			1.67127
														4.36296			3.1196
														3.10105			2.53495
														3.63312			1.48239
														5.25812			1.01383
														3.39057			1.89283
														6.25302			1.70199
														4.25637			2.33249
														3.33746			1.90098
														5.20681			2.77517
														4.54231			2.41988
														3.84283			1.43004
														3.59076			1.53172
														3.81334			0.82623
														4.12881			1.07949
														4.5694			1.77506
														5.26928			1.20105
														3.69559			1.70835
														4.2322			2.84147
														4.03973			1.67951
														5.59706			2.16686
														4.97649			1.53477
														4.29133			2.36162
														3.94498			3.36545
														5.03004			1.13646
														5.11435			1.88931
														3.56124			1.03431
														4.64561			1.38481
														4.15254			3.06896
														4.54247			1.20074
														4.39571			2.35133
														4.01669			3.45976
														5.2881			2.4312
														4.0352			1.54496
														4.64043			1.86964
														3.51972			1.34653
														3.66514			2.70355
														4.2833			1.14373
														3.35765			1.87234
														2.99842			1.32814
														4.5778			1.59022
														4.12801			2.7855
														4.33857			2.66147
														5.01162			0.956701
														4.85678			1.69417
														3.8324			1.62533
														4.48265			2.21558
														3.16664			1.46216
														4.64808			2.97871
														4.55918			2.0774
														3.79751			1.59373
														2.84737			2.78615
														3.6224			1.58073
														3.73005			2.09776
														4.70104			1.26561
														4.52754			2.33816
														4.82733			1.58851
														2.78722			2.35662
														4.99192			2.28417
														3.16715			1.46994
														3.38667			2.97667
														4.41369			2.71584
														3.65878			1.5186
														4.96076			2.05572
														4.46743			1.66915
														4.35732			3.0799
														4.42885			1.64701
														4.51743			1.77106
														4.38082			1.59744
														4.43412			1.42551
														4.63432			1.26682
														5.34517			1.4224
														3.75659			1.8597
														4.69398			1.97238
														4.47343			1.01177
														5.08938			1.91171
														4.08018			1.89159
														4.60458			2.2947
														4.49787			1.8621
														4.87939			2.64386
														3.87499			1.54515
														3.18818			2.12077
														4.40875			2.93206
														3.9552			2.66512
														3.66673			1.84094
														4.62485			1.62744
														5.76018			2.2449
														4.16824			1.53499
														4.27706			2.21178
														4.03425			1.88222
														4.35709			1.76338
														4.79456			2.03396
														3.06816			2.11674
														5.66294			0.645637
														3.13851			1.35494
														2.87471			1.25068
														4.20283			4.1299
														4.70464			1.53397
														3.36745			1.73304
														3.98335			1.47397
														4.31386			0.989145
														6.16411			2.50345
														3.54396			1.00077
														4.20125			1.20808
														3.87638			1.11401
														3.85744			1.69388
														4.64273			2.9608
														4.77492			1.35956
														3.28128			1.44437
														4.08525			2.75834
														4.28057			1.74379
														4.79784			2.02423
														2.9086			1.19794
														4.64069			2.05323
														4.44222			1.907
														4.2845			2.20746
														4.02264			1.72673
														4.69029			1.65512
														4.83127			1.08626
														4.73512			3.82374
														4.80806			1.99321
														4.70473			3.00715
														4.81121			1.24687
														4.38656			0.734033
														4.11017			2.07453
														4.81951			2.19315
														2.67894			1.34699
														4.99437			2.77275
														3.33961			1.29592
														4.95078			1.75655
														3.7489			1.48893
														4.46534			2.42647
														3.68337			1.97285
														3.34563			1.65377
														3.14996			1.40178
														3.13271			1.71874
														5.31533			1.8154
														4.55081			2.4145
														4.36332			4.0678
														4.46297			1.10057
														5.49066			0.855273
														5.22436			2.68382
														3.67923			0.898019
														4.54938			1.73007
														3.09727			1.14958
														4.56644			2.44296
														4.07141			1.98288
														4.39079			1.32285
														2.77538			1.9101
														3.35193			1.65561
														2.78314			2.44613
														4.06777			1.23877
														3.72436			2.0084
														4.3324			1.25743
														3.58141			2.09911
														3.8467			1.58299
														4.32587			2.36745
														3.1866			2.08678
														3.86909			4.15219
														3.0258			2.77746
														4.78295			2.34859
														4.96381			2.1053
														3.9018			2.68098
														4.67848			1.41015
														4.56796			3.0047
														4.90544			2.32811
														4.81623			2.62965
														2.77815			1.43561
														5.50024			1.64654
														6.16219			1.75863
														5.73162			1.99396
														5.90047			1.06198
														4.10488			1.72734
														3.66827			1.76507
														4.97172			2.44433
														3.86786			2.35545
														5.48062			0.903669
														3.7059			1.24673
														5.06152			1.70334
														3.59427			1.64383
														4.47411			1.65508
														3.05907			1.3381
														2.93696			2.47593
														5.75925

## Sheet: Figure 3
Figure3a	Hb-CPPO			LOX-CPPO			Hb-Ce6			LOX-Ce6			Hb-LOX		Figure3d	HLPC			M@HLPC		Figure3g	lyophilization			rehydration		Figure3j	Magnetic field/G	MLPC	MHPC	MHLP	M@HLPC
	CPPO Concentration	Fnorm (‰)		CPPO Concentration	Fnorm (‰)		Hb Concentration	Fnorm (‰)		LOX Concentration	Fnorm (‰)		LOX Concentration	Fnorm (‰)		Size - ScatterPlot	ZetaPotential - ScatterPlot		Size - ScatterPlot	ZetaPotential - ScatterPlot		Size - ScatterPlot	MeanIntensity - ScatterPlot		Size - ScatterPlot	MeanIntensity - ScatterPlot		3460	0.003645	8.01698	16.0092	28.9968
	0.00485	1.23889		0.00485	1.26612		4.65e-05	0.987198		6.25e-05	0.989983		1.165e-05	0.992987		90.4	7.4		154.307	-17.2		100.74	-44.1		142.525	-49.5		3460.1	-0.00034	8.00215	15.999	28.9984
	0.002425	1.3156		0.002425	1.26276		2.325e-05	0.992763		3.125e-05	0.996801		5.825e-06	0.989705		71.659	7.2		123.548	-11.9		135.763	-41		94.5133	-38.6		3460.2	-0.00695	7.99725	15.9949	28.9902
	0.0012125	1.13747		0.0012125	1.1243		1.1625e-05	0.993896		1.5625e-05	0.999021		2.9125e-06	0.993342		83.181	2.6		81.448	-38.5		77.019	-47		155.774	-43.1		3460.29	-0.002	8.00706	16.0087	28.9983
	0.00060625	1.09484		0.00060625	1.07456		5.8125e-06	0.991996		7.8125e-06	0.993631		1.45625e-06	0.997999		33.905	7.2		150.486	-38.4		88.522	-44.6		140.405	-39.2		3460.39	-0.00092	7.99587	15.9969	28.9962
	0.000303125	1.08415		0.000303125	1.06022		2.90625e-06	0.995314		3.90625e-06	1.0012		7.28125e-07	0.997292		99.1	9.4		125.053	-29		127.883	-45.5		109.936	-29.9		3460.49	-0.00694	7.98356	15.9843	28.9881
	0.000151563	1.05493		0.000151563	1.04048		1.45313e-06	0.99706		1.95313e-06	0.994311		3.64063e-07	0.995501		54.7647	1.8		105.959	-22.1		102.725	-44.4		141.563	-36.2		3460.59	-0.01256	7.987	15.9947	28.992
	7.57813e-05	1.03475		7.57813e-05	1.02011		7.26563e-07	1.00404		9.76563e-07	0.996559		1.82031e-07	0.998898		54.234	12.5		75.988	-33.4		123.097	-40.2		95.678	-28		3460.68	-0.00995	7.99743	15.9991	28.9978
	3.78906e-05	1.02256		3.78906e-05	1.01011		3.63281e-07	1.00371		4.88281e-07	0.999902		9.10156e-08	0.995456		40.515	11.2		144.444	-31.6		96.5034	-40.1		139.048	-31.8		3460.78	0.002584	8.00549	16.0037	28.9974
	1.89453e-05	1.01461		1.89453e-05	1.004		1.81641e-07	0.998532		2.44141e-07	0.998981		4.55078e-08	0.9978		122.317	9.9		84.75	-39.9		120.638	-39.9		90.5437	-37.4		3460.88	0.003268	8.00479	16.0063	29.0049
	9.47266e-06	1.00755		9.47266e-06	1.00136		9.08203e-08	0.995896		1.2207e-07	0.998173		2.27539e-08	0.99675		68.519	16.2		129.769	-24.5		103.804	-45.8		117.468	-27.7		3460.98	-0.00056	8.00317	16.0065	29.0025
	4.73633e-06	1.0028		4.73633e-06	1.00332		4.54102e-08	0.994639		6.10352e-08	1.00433		1.1377e-08	0.997773		140.286	1.9		82.688	-13.4		121.716	-39.7		106.992	-18.9		3461.07	-0.00118	8.00026	16.0058	29.0035
	2.36816e-06	1.00068		2.36816e-06	1.00302		2.27051e-08	0.997523		3.05176e-08	0.997612		5.68848e-09	0.998343		121.58	2.6		119.692	-14.2		75.5905	-46.6		119.334	-26.5		3461.17	-0.00145	8.0016	16.004	29.0053
	1.18408e-06	1.00123		1.18408e-06	1.00082		1.13525e-08	0.99859		1.52588e-08	0.998811		2.84424e-09	0.99596		70.105	23.6		129.778	-22.9		107.546	-43.4		161.631	-34.2		3461.27	0.008478	8.01072	16.0032	29.0058
	5.92041e-07	1.00474		5.92041e-07	0.99829		5.67627e-09	0.999649		7.62939e-09	0.997678		1.42212e-09	1.00161		97.0233	17.7		129.597	-27.8		106.034	-39.1		144.181	-27		3461.37	0.018743	8.01587	16.0017	28.9968
	2.96021e-07	1		2.96021e-07	1		2.83813e-09	0.998572		3.8147e-09	1.00065		7.1106e-10	0.999893		44.006	-1.5		111.029	-43		157.101	-39		138.022	-41.7		3461.47	0.012228	8.00683	16.0083	28.9963
							1.41907e-09	1		1.90735e-09	1		3.5553e-10	1		123.714	7		203.373	-45.5		37.2308	-38.9		143.226	-22		3461.56	0.005401	8.0058	16.0217	28.9988
																79.032	12.5		175.197	-27.5		124.292	-30.7		93.6458	-35.2		3461.66	0.018063	8.01605	16.0258	28.9998
																110.141	-1.3		171.277	-25.6		190.371	-43.6		106.866	-30.6		3461.76	0.019487	8.00886	16.0065	28.9965
Figure3f	PBS					10%FBS										43.246	12.7		154.055	-15.6		136.967	-42.5		144.308	-24.4		3461.86	-0.00616	7.99293	15.978	28.9803
	day	size				size										88.2989	-9.5		93.6272	-27.6		149.302	-38.3		100.937	-44.7		3461.95	-0.02482	7.9926	15.9709	28.9769
	0	126.7	125.3	116.4		122.9	135.9	129.4								99.6604	4		99.3913	-42.4		144.017	-44.3		128.352	-8.8		3462.05	-0.01602	8.00558	15.9874	28.9858
	2	130.4	126.7	138.4		139	129	122.2								93.3025	3.3		121.018	-32		151.455	-38.2		129.639	-20.1		3462.15	-0.00621	8.00444	16.0025	28.9884
	4	125.8	122	105		121.3	111.5	119.8								89.8894	15.1		59.6888	-18.7		99.1009	-46.2		129.054	-21.2		3462.25	-0.00953	7.99712	16.0042	28.9939
	6	125.2	122.5	112.2		118	131.2	113.8								69.358	4.7		102.048	-28		163.544	-38.1		118.495	-21.1		3462.34	-0.0085	8.0015	15.9981	28.9964
	8	117.7	118.9	103.9		133.4	113.8	135.6								113.711	1.9		151.879	-28.9		85.301	-45.1		78.8456	-35		3462.44	-0.01031	7.99733	15.9991	28.9936
																86.8567	-12.5		170.683	-14.2		131.102	-37.9		129.149	-35		3462.54	-0.01151	7.99331	16.0074	28.9951
Figure3h																68.167	-2.6		160.286	-18.5		132.762	-43.7		154.701	-14.2		3462.64	-1.9e-05	8.00065	16.007	28.9921
time(min)	Free Hb			M@HLPC			M@LPC									112.774	-1.1		95.322	-27.7		112.695	-43.5		136.974	-21.8		3462.73	0.011858	8.00758	16.004	29.0018
0	0	0.4	0.2	0.4	0.1	0	0.1	0.1	0.3							86.6974	3.6		177.464	-36.3		95.1645	-42.6		119.436	-31		3462.83	0.011184	8.01155	16.0008	29.0021
0.5	0.7	0.9	0.6	1.1	0.7	0.9	0.6	0.3	0.8							152.994	22.4		117.447	-26.8		145.663	-37.4		97.1208	-33.3		3462.93	0.004542	8.01001	15.9916	28.9996
1	1.2	1.5	1.3	1.9	1.5	1.9	0.8	0.4	0.6							130.437	11.2		159.002	-27.7		109.212	-45.3		142.081	-35.5		3463.03	-0.00594	7.99953	15.993	29.0004
2	2.3	2	1.7	2.3	2.3	2.7	0.6	0.2	0.4							72.214	3		130.035	-23.3		221.268	-37.2		133.006	-36.1		3463.12	-0.0155	7.98933	16.0058	28.9924
5	3.8	3.5	3.1	4.1	3.8	4.1	0.3	0.1	0.3							125.432	11.1		112.558	-33.5		140.489	-44.1		215.72	-18		3463.22	-0.00064	7.99484	16.0095	28.9943
10	4.5	4.5	4.1	4.9	4.6	5.1	0	0.1	0.4							105.806	10.5		129.505	-39.9		119.225	-43		108.284	-27.8		3463.32	0.019294	8.01007	16.0048	28.997
15	4.7	4.5	4.3	5	4.8	5.3	0.2	0.2	0							231.916	10		141.126	-30		81.4709	-36.9		94.1513	-43.3		3463.42	0.015209	8.01207	16.0021	29.0005
20	4.9	4.6	4.2	5.1	4.7	5.2	0.3	0	0.1							148.006	8		79.079	-20.3		126.328	-38.8		119.141	-27.8		3463.52	0.009651	8.004	16.0017	29.0033
25	4.8	4.4	4.3	4.9	4.8	5.3	0.1	0.2	0							70.5754	4.8		167.558	-33.2		81.0992	-46.8		129.625	-37.8		3463.61	0.007756	8.00211	16.0023	29.01
30	4.7	4.5	4.2	4.9	4.7	5.2	0.1	0	0.1							192.862	12.8		85.036	-22.1		132.993	-36.7		131.361	-32.2		3463.71	-0.00603	7.9951	15.9951	28.9956
																103.24	10.2		95.3724	-43.8		169.95	-45.6		122.455	-41.5		3463.81	-0.00834	7.98312	15.9854	28.9936
Figure3i																151.928	7.1		68.4877	-11.4		128.359	-36.6		128.145	-18.9		3463.91	-0.0011	7.98067	15.9953	28.9867
time(min)	LA-M@HLPC			LA-M@HPC			LA-M@LPC									138.801	7.2		130.503	-35.5		31.7758	-36.6		136.758	-32.8		3464	-0.00995	7.99316	16.0038	28.9969
0	5	5	5	5	5	5	5	5	5							98.1529	4.1		131.814	-31.9		141.908	-36.5		31.1866	-14.4		3464.1	-0.01307	8.01071	15.9979	29.0012
15	3.09	2.57	2.84	4.91	5.09	4.86	5.11	4.86	5.01							178.148	0		138.845	-32		134.272	-36.5		113.764	-33		3464.2	-0.00627	8.0053	15.9993	29.0075
30	2.09	2.57	2.84	4.98	5.11	4.84	5.02	4.91	4.99							153.981	2.6		179.02	-24.7		82.1468	-36.5		134.321	-33.2		3464.3	-0.01332	7.99076	15.9987	28.9972
45	2.21	2.09	2.37	4.76	4.75	5.12	4.94	4.91	5.15							140.778	13.6		78.7429	-22.6		127.909	-36.4		102.793	-36.8		3464.39	-0.01877	7.99246	15.9879	28.9928
60	1.84	1.95	1.37	4.93	4.78	4.97	4.9	5.08	4.93							90.3046	32.6		195.01	-33.8		146.538	-36.2		147.389	-7.3		3464.49	-0.0167	7.9915	15.9847	28.9923
90	1.6	1.57	1.04	5.04	4.84	5.02	4.86	4.79	5.05							79.4176	11.5		171.933	-32.2		102.901	-38.2		123.426	-37.8		3464.59	-0.01479	7.99292	15.9982	28.9897
120	0.81	0.66	0.24	4.94	4.81	5	4.91	4.77	5.11							114.171	23.8		140.373	-32.8		95.59	-41.2		84.9006	-38.1		3464.69	-0.00409	8.00553	16.0127	28.9975
time(min)	PA-M@HLPC			PA-M@HPC			PA-M@LPC									135.463	9.1		53.7785	-37.4		164.319	-36		114.787	-35.2		3464.78	0.001482	8.01165	16.0128	28.9955
0	0	0	0	0	0	0	0	0	0							102.081	2		133.05	-21.4		110.584	-39		46.1812	-34.5		3464.88	-0.00346	8.02018	16.0085	28.9935
15	1.88	2.26	2.04	0.1	0.16	0.04	0.05	0	0.1							63.7336	5.6		130.507	-26.2		93.905	-36		134.305	-25.2		3464.98	0.006782	8.03073	16.0061	29.0026
30	2.5	2.68	2.32	0.1	0.03	0	0.1	0.2	0							36.6299	9.3		100.387	-37		132.477	-35.9		79.7571	-19.8		3465.08	0.017518	8.01632	15.9941	29.0076
45	2.72	2.96	2.57	0.02	0.1	0.25	0	0.07	0.1							213.749	17.1		157.487	-25.9		119.778	-39.9		110.018	-27.9		3465.18	0.009927	7.99401	15.9867	29.0077
60	3.32	3.08	3.55	0.05	0.09	0.1	0.2	0.1	0.12							89.4157	3.5		144.174	-23		92.4327	-35.9		113.875	-43.7		3465.27	0.001123	7.99819	15.9931	29.0082
90	3.73	3.46	3.99	0.1	0.05	0.02	0.04	0.1	0.15							111.805	8.5		114.204	-28.8		126.469	-35.8		74.9063	-32.1		3465.37	-0.00157	8.00817	15.997	29.0035
120	4.25	3.96	4.57	0	0.1	0.2	0	0.1	0.2							105.311	1.7		189.426	-36.8		111.82	-37.8		168.286	-15.3		3465.47	-0.00364	7.99614	15.9982	28.9903
																101.584	2		133.937	-35.9		101.884	-35.8		141.333	-31.1		3465.57	-0.00919	7.98687	15.9979	28.9999
																70.4032	9.4		156.051	-31		99.5205	-35.8		160.857	-22.7		3465.66	-0.00523	8.00075	16.0011	28.9961
																114.131	11.1		114.796	-43.6		111.601	-35.7		148.739	-34.2		3465.76	0.001061	8.00554	16.0055	28.9985
																66.4003	-12.3		134.614	-13.6		98.3138	-35.7		125.308	-48.2		3465.86	-0.00058	7.99058	16.0023	28.9894
																84.8248	9.6		95.331	-38.9		132.523	-35.5		115.215	-37.9		3465.96	0.000618	7.98254	15.9992	28.9927
																170.511	10.2		112.476	-45		131.891	-35.5		168.005	-37.4		3466.05	0.005832	7.98538	16.0022	28.9849
																126.391	24.4		133.287	-33.6		115.466	-35.5		76.5596	-35.6		3466.15	0.004194	7.99348	16.0058	28.9895
																120.621	-1.2		198.327	-40.7		112.408	-35.5		123.477	-36.2		3466.25	-0.00325	8.00223	16.009	28.9935
																95.3035	-4.3		134.607	-26.7		111.054	-35.4		100.878	-32.4		3466.35	-0.00901	8.00307	16.0081	28.9937
																110.678	5.5		125.181	-28.8		96.4947	-35.4		119.342	-40		3466.45	-0.01395	7.99899	15.9958	28.994
																138.119	12.6		92.0239	-26		133.596	-35.3		142.314	-37.7		3466.54	-0.01291	7.98937	15.9869	28.9936
																132.651	13.8		70.863	-35.7		116.31	-35.3		114.356	-37.7		3466.64	-0.00677	7.98156	15.9909	28.9818
																54.68	9.8		109.95	-34.5		114.785	-35.3		118.558	-34.8		3466.74	-0.00207	7.98618	16.0053	28.9968
																117.8	5.7		133.124	-35.3		109.408	-41.3		152.366	-34.5		3466.84	-0.00142	7.99056	16.0134	29.0021
																98.6757	5.2		105.2	-27.5		82.6696	-35.3		103.012	-31.7		3466.93	-0.0055	7.99256	16.0027	28.997
																112.513	5		80.4313	-33.6		129.093	-35.2		114.404	-38.2		3467.03	-0.00102	8.00075	16.0006	29.0019
																40.321	9.3		53.1864	-12.1		125.886	-35.2		106.957	-34.8		3467.13	0.014835	8.00608	16.0053	29.0003
																96.3651	19.4		117.066	-44.5		110.374	-35.2		161.644	-31.6		3467.23	0.010832	8.0017	15.9938	28.9863
																99.389	12.1		157.235	-37.9		96.7455	-35.2		103.713	-28.7		3467.32	-0.01227	7.9899	15.9836	28.9724
																99.201	6.9		144.659	-27.3		95.1775	-35.2		118.531	-38.7		3467.42	-0.01921	7.97106	15.9813	28.9807
																58.712	5.1		108.871	-33.1		83.3894	-35.2		74.7488	-26.9		3467.52	-0.00746	7.9631	15.9909	28.984
																139.304	21.6		103.197	-9.5		144.645	-35.1		107.867	-27.7		3467.62	-0.00075	7.97146	16.0024	28.9889
																51.905	3.2		122.778	-31.4		137.005	-35.1		71.317	-18.8		3467.72	-0.01146	7.97204	15.9927	28.9873
																139.088	15.1		110.953	-16.9		108.928	-35.1		90.6236	-39.6		3467.81	-0.02249	7.97325	15.9867	28.9931
																125.283	14.8		59.525	-25.9		100.153	-35.1		79.1426	-29.2		3467.91	-0.01608	7.9859	15.989	28.9939
																105.501	4.1		105.77	-41.8		99.99	-35.1		89.1487	-31.5		3468.01	-0.00297	7.99368	15.9902	28.9899
																183.235	11.1		140.755	-24.2		82.84	-35.1		93.2948	-27.3		3468.11	0.009836	8.0045	15.9971	29.0027
																120.459	21.6		74.4206	-34.7		21.7491	-35.1		95.4433	-19.3		3468.2	0.019528	8.00541	15.9991	28.9977
																98.826	21.8		211.721	-39.7		135.981	-35		124.174	-34.2		3468.3	0.018257	7.9878	15.9901	28.9924
																98.1935	10.2		227.136	-20		121.676	-35		161.02	-30.8		3468.4	0.002469	7.98046	15.9783	28.9851
																146.7	5.2		135.645	-34.2		114	-45		111.18	-30.7		3468.5	-0.01524	7.98609	15.9792	28.9842
																54.39	7.8		133.624	-24		96.4779	-35		99.329	-30.3		3468.59	-0.02104	7.9909	15.9847	28.9888
																109.817	12		164.21	-26.6		93.9965	-35		71.2636	-22		3468.69	-0.02118	7.99074	15.9877	28.9844
																58.7491	19.9		154.613	-23.8		72.0816	-35		80.9748	-38.5		3468.79	-0.01459	7.98918	15.9918	28.9905
																159.89	8.8		130.95	-40		226.025	-34.9		105.922	-34.2		3468.89	-0.00437	7.99172	15.9919	28.9944
																94.1707	13.6		98.0108	-42.3		120.118	-34.9		70.7678	-34.1		3468.98	-0.00668	7.99221	15.9892	28.9968
																152.05	3.3		155.214	-45.3		118.83	-34.9		151.256	-34.7		3469.08	-0.01016	7.98467	15.9861	28.9989
																159.347	8.5		157.934	-32.3		103.451	-34.9		143.708	-33.5		3469.18	0.00383	7.98936	15.997	29.0059
																153.202	-2.4		137.997	-42		86.0138	-34.9		127.558	-34.9		3469.28	0.003392	7.99441	16.0024	29.0063
																81.444	4.4		78.513	-23.2		131.869	-34.8		133.423	-31.3		3469.38	-0.01835	7.98806	15.9891	28.9913
																119.971	13		160.037	-29.8		130.886	-34.8		124.467	-34.6		3469.47	-0.02035	7.99392	15.9861	28.9893
																125.166	7.6		125.591	-40.2		121.927	-34.8		114.141	-59.2		3469.57	-0.01281	7.99805	15.9816	28.9908
																64.405	5.4		166.035	-14.6		111.596	-34.8		96.7395	-38.3		3469.67	-0.00676	7.99968	15.9838	28.9881
																90.2427	9.6		110.158	-25.4		109.55	-34.8		108.295	-38.8		3469.77	0.004464	8.01033	16.0042	29.0037
																136.138	12.1		161.688	-21.6		96.0977	-34.8		131.555	-36.4		3469.86	-0.00727	8.00501	15.9992	28.9971
																111.798	9.8		148.164	-18.9		92.9713	-34.8		112.06	-38.1		3469.96	-0.02176	7.99241	15.9779	28.9745
																70.1078	23.1		200.298	-22		150.674	-34.7		101.716	-36.4		3470.06	-0.00946	7.99552	15.9723	28.9824
																129.163	16.5		167.346	-28.1		123.955	-34.7		88.5691	-28.2		3470.16	4.26e-05	7.99915	15.9759	28.9882
																159.019	0.3		145.639	-21.1		123.244	-34.7		89.003	-28.8		3470.25	-0.00494	7.99806	15.9893	28.9926
																171.134	9.8		194.297	-35.5		109.125	-34.7		118.163	-19.1		3470.35	-0.01155	7.99753	16.001	28.99
																149.833	4.4		116.31	-24.5		95.3273	-34.7		145.578	-18.6		3470.45	-0.00865	8.00169	16.0013	28.9927
																138.076	19.9		178.528	-37.9		101.683	-34.6		109.597	-26.5		3470.55	0.002524	8.00649	16.0003	28.9979
																81.1145	8.5		112.509	-20.8		154.553	-34.5		118.819	-40.1		3470.64	0.012253	8.00732	16.003	29.0029
																49.0169	1.1		158.478	-31.7		147.976	-34.5		212.038	-35.1		3470.74	0.010579	8.01368	16.0114	29.0106
																108.67	-3.3		93.3317	-23.3		140.84	-34.5		178.642	-40		3470.84	0.003873	8.0125	16.0097	29.0075
																52.713	-4.5		75.5365	-18.5		96.8118	-34.5		137.729	-33.5		3470.94	0.008691	8.00093	16.0026	28.9994
																60.134	16.9		131.326	-17.9		92.5915	-34.5		219.728	-22.1		3471.03	0.01273	7.99703	16.0128	29.0001
																84.2483	2.1		93.0924	-24.7		89.9091	-34.5		207.94	-34.1		3471.13	0.005007	8.00069	16.0189	29.0016
																85.2757	9.4		185.81	-34.1		142.195	-34.4		119.208	-37.4		3471.23	-0.00738	8.00056	16.0056	28.9975
																119.35	11.4		111.572	-30.9		129.05	-34.4		100.126	-39.4		3471.33	-0.01229	7.99758	15.9964	28.9948
																95.4516	12.9		100.424	-30.7		126.742	-34.4		131.804	-28.4		3471.43	-0.00815	7.99767	15.9966	28.9934
																93.774	5.9		122.76	-40.2		116.842	-34.4		73.4577	-37.4		3471.52	-0.00143	8.00271	15.9951	28.9963
																118.547	5.8		145.891	-27.4		110.984	-34.4		96.2763	-37.7		3471.62	0.010489	8.01226	16.0034	28.9986
																110.245	6.5		134.471	-39.6		105.859	-34.4		100.807	-37.4		3471.72	0.006309	8.0089	16.0116	29.0013
																103.136	6.8		105.605	-23.8		102.985	-34.4		82.8591	-38.1		3471.82	-0.01754	8.00334	16.0016	28.993
																88.5932	-8.6		176.355	-22.7		98.6975	-34.4		126.582	-20.6		3471.91	-0.0227	8.01023	15.9987	29.0009
																96.7849	-1.8		83.4654	-8		129.704	-34.3		134.154	-18.8		3472.01	-0.00892	8.0078	16.0066	28.993
																165.178	1.8		120.879	-35.9		115.775	-34.3		125.059	-30.7		3472.11	-0.00092	8.00171	16.0049	28.9966
																105.823	14.3		70.4777	-12.8		109.108	-34.3		116.025	-30		3472.21	0.008698	8.00126	16.0038	28.9978
																108.497	-6.9		184.989	-24.1		102.608	-34.3		69.8121	-32		3472.3	0.017428	7.99494	16.0071	29.0011
																56.8835	-2.3		13.252	-36.6		84.0703	-34.3		126.094	-31.6		3472.4	0.011129	7.99346	16.0086	29.001
																106.391	5.4		130.861	-21.9		83.6651	-34.3		149.774	-17.5		3472.5	0.013657	8.00642	16.0116	29.0111
																164.612	17.7		152.561	-15.5		116.166	-34.2		55.6578	-18.4		3472.6	0.02139	8.01719	16.0095	29.0126
																69.0415	11.5		123.777	-42.5		114.679	-34.2		134.077	-21.5		3472.7	0.011931	8.02058	16.0063	29.0084
																95.365	13.1		124.735	-13.6		102.304	-34.2		137.027	-32.8		3472.79	0.001079	8.0231	16.0095	29.0012
																91.835	5.7		108.634	-28.2		95.0647	-34.2		120.528	-24.2		3472.89	-0.00491	8.01158	16.0042	29.0026
																76.0176	18.2		96.7838	-25.6		94.3302	-34.2		111.236	-24.6		3472.99	-0.00417	7.99133	15.9938	28.9943
																183.54	21.2		86.5029	-26.9		93.392	-34.2		105.642	-33.4		3473.09	0.009307	7.98996	15.9972	28.9947
																190.54	4.7		125.442	-38.8		147.779	-34.1		148.434	-31.6		3473.18	0.018506	7.99535	16.0019	29.0036
																159.507	18.4		85.8774	-41.6		112.095	-34.1		150.181	-35		3473.28	0.010757	7.98686	15.9984	28.9996
																95.2454	19.7		64.2009	-35.9		102.537	-34.1		92.3016	-33.2		3473.38	5.99e-05	7.98247	15.9971	28.9954
																98.164	-2.9		181.776	-38.7		206.559	-34		110.539	-34.1		3473.48	-0.00377	7.99172	16.0039	28.9962
																94.3715	-2.5		151.908	-19.2		168.596	-34		192.722	-31.2		3473.57	-0.00059	7.99672	16.0132	29.0007
																99.7646	5.6		125.935	-28.3		113.648	-34		54.361	-35.7		3473.67	0.004534	7.99201	16.0084	28.998
																124.29	-2		186.071	-32.6		108.117	-34		133.554	-34.2		3473.77	-0.00061	7.99316	15.9946	28.9964
																76.707	2.7		101.49	-17.7		99.0938	-34		96.5476	-30		3473.87	-0.00689	7.99541	15.9902	28.9972
																95.5459	-2.2		85.6023	-15.5		40.4409	-34		68.8759	-32.5		3473.97	-0.00831	7.98735	15.987	28.9982
																43.654	16.3		59.947	-28.7		162.478	-33.9		122.549	-17.7		3474.06	-0.0086	7.99204	15.9886	28.994
																90.516	5.7		96.1193	-43.5		144.222	-33.9		119.422	-31.7		3474.16	-0.00126	8.00677	16.0043	28.999
																104.46	-2.4		139.295	-28.1		130.308	-33.9		124.764	-17.3		3474.26	0.003117	8.00974	16.0054	29.0019
																160.625	4.3		102.415	-26.1		118.879	-33.9		95.1876	-32.9		3474.36	0.00622	8.01559	15.9986	29.019
																135.884	1.9		114.357	-35.5		107.421	-33.9		209.044	-3.2		3474.45	0.005642	8.01401	16.0004	29.019
																86.78	4.1		107.511	-32.8		99.987	-33.9		266.897	-26		3474.55	0.001952	8.00085	15.9994	29.0052
																124.122	12.9		146.988	-26.3		227.24	-33.8		99.9896	-39.3		3474.65	0.010132	8.00932	16.007	29.0035
																148.196	8.7		108.304	-25.2		142.43	-33.8		141.123	-21.1		3474.75	0.013872	8.01945	16.0087	29.0137
																68.136	4.9		176.242	-23.1		131.913	-33.8		107.076	-34		3474.84	-0.00118	8.00119	15.9867	29.0077
																124.416	9.9		93.7761	-25.7		94.7693	-33.8		195.506	-36.5		3474.94	-0.01715	7.9835	15.9786	28.9911
																146.376	1.9		108.703	-35.6		85.8543	-33.8		125.201	-35.3		3475.04	-0.01012	7.99314	16.0012	28.9973
																153.494	0.1		180.218	-26.5		144.939	-33.7		228.534	-16.7		3475.14	-0.00491	8.01107	16.0155	29.0042
																51.075	16		151.387	-26.6		136.956	-33.7		182.391	-30.3		3475.23	-0.01102	8.00986	16.0023	28.9994
																82.8566	-2.9		99.0996	-29.1		123.551	-33.7		103.52	-28.6		3475.33	-0.00478	7.99738	15.9857	28.995
																120.25	9.9		120.128	-40.9		109.472	-33.7		123.337	-37.1		3475.43	0.005275	7.99456	15.9827	28.9924
																124.892	13.8		117.534	-35.3		79.0889	-33.7		167.549	-7.4		3475.53	0.009733	8.00193	15.9932	29.0004
																175.525	1.4		156.713	-36.5		66.4398	-33.7		198.4	-21.3		3475.62	0.005822	8.00124	15.9934	29.0016
																139.508	12.9		106.503	-42.1		145.273	-33.6		149.592	-13.2		3475.72	0.006734	7.99668	15.9884	28.9967
																132.469	13.5		164.175	-34.7		133.253	-33.6		107.377	-34.5		3475.82	0.011846	7.99891	15.9895	28.9975
																112.398	0.2		168.103	-39.7		96.8313	-33.6		94.2957	-26.1		3475.92	-0.00075	7.99307	15.9808	28.9922
																75.4012	9.8		161.007	-32		79.1028	-33.6		76.3644	-8.6		3476.02	-0.00948	7.9906	15.9838	28.9912
																140.727	3.1		98.702	-29.4		234.421	-33.5		114.661	-30.2		3476.11	0.004744	8.00059	15.9977	29.0005
																95.376	2.2		130.28	-49.7		116.405	-33.5		197.496	-18.7		3476.21	0.016967	8.00795	16.0072	29.0101
																90.0317	19.7		82.589	-30.1		106.571	-33.5		139.838	-28.7		3476.31	0.01494	8.00869	16.0101	29.0125
																52.8378	15.1		105.075	-27.4		79.5216	-33.5		135.256	-35.6		3476.41	0.012883	8.00528	16.0055	29.0091
																66.123	26.2		133.025	-41.4		94.8625	-33.5		109.082	-35.7		3476.5	0.011591	8.00097	16.0053	29.0026
																60.2681	15		112.86	-32.5		88.7427	-33.5		114.431	-38.7		3476.6	0.004864	7.9977	16.0035	29.0026
																116.357	16.2		115.837	-38		69.8783	-33.5		144.617	-24.5		3476.7	-0.00244	7.99637	16.0015	28.9992
																157.223	16.7		124.157	-28.6		61.1349	-33.5		121.511	-33.5		3476.8	0.000128	8.00661	16.0104	28.9993
																89.651	17.2		108.495	-38		105.604	-33.4		141.558	-33.8		3476.89	0.004053	8.01761	16.007	28.9955
																64.847	11		152.212	-30.7		98.4585	-33.4		72.5107	-34.9		3476.99	-0.00306	8.00869	15.9847	28.998
																121.507	28.5		157.026	-24.9		95.7613	-33.4		115.175	-42.3		3477.09	-0.00409	8.00147	15.9819	28.9919
																145.275	11.9		154.966	-18.5		92.3172	-33.4		89.0182	-39.5		3477.19	-0.00517	7.99351	15.9884	28.9982
																64.547	10.8		87.2487	-15.4		90.321	-33.4		518.563	-15		3477.28	-0.0187	7.98265	15.9857	28.987
																99.049	13.6		151.816	-21.9		76.9477	-33.4		158.418	-34.3		3477.38	-0.01902	7.9985	15.995	28.9958
																57.483	20.9		129.834	-40.1		202.115	-33.3		136.105	-37		3477.48	-0.00782	8.01282	15.999	29.0048
																167.046	14.3		156.615	-18.1		117.365	-33.3		79.847	-31.2		3477.58	-0.00096	8.00695	15.9978	29.0111
																145.743	24.4		56.696	-39.1		101.531	-33.3		106.755	-37.5		3477.68	0.004521	8.00361	16.0121	29.0057
																77.725	24.8		105.963	-24.2		97.836	-33.3		90.2372	-38.1		3477.77	0.00536	8.00173	16.0123	29.0038
																155.094	14.8		89.2308	-26.3		91.1723	-33.3		126.905	-37.4		3477.87	0.00126	7.99848	15.997	28.9949
																113.034	16		176.759	-35.9		83.0425	-33.3		119.71	-36.4		3477.97	-0.00136	8.0016	15.9911	29.0032
																95.308	25.5		185.849	-18		172.847	-33.2		126.643	-36.4		3478.07	-0.00326	8.00842	15.988	29.0082
																65.5903	23.9		169.604	-24.7		162.063	-33.2		106.057	-38.2		3478.16	-0.01035	8.00921	15.989	29.002
																104.224	12.7		115.567	-29.1		102.287	-33.2		108.248	-37.3		3478.26	-0.01717	8.00878	15.9963	28.9881
																105.236	12.2		110.414	-26.8		124.693	-33.2		112.975	-36.5		3478.36	-0.02197	8.00349	15.9979	29.0029
																155.611	11.7		118.128	-27.7		124.397	-33.2		64.4888	-38.2		3478.46	-0.01465	7.99562	16.0002	29.0049
																150.524	16		110.236	-42.6		112.523	-33.2		133.54	-35.4		3478.55	0.00422	8.0011	16.0023	29.0031
																118.509	14		72.193	-35		99.7139	-33.2		97.7854	-41.1		3478.65	0.002246	8.00721	15.9979	29.0048
																84.7424	16		143.619	-25.2		94.1161	-33.2		110.814	-38.2		3478.75	-0.01754	8.00363	15.9976	29.0061
																128.142	19.8		164.946	-37.5		198.303	-33.1		102	-36.8		3478.85	-0.02258	7.99705	16.0025	28.9985
																130.802	25.6		143.515	-43.3		110.224	-33.1		140.39	-33.3		3478.95	-0.00759	7.998	16.0136	29.0098
																188.801	22.8		71.947	-35.3		99.9506	-33.1		82.3072	-34.2		3479.04	-0.0021	8.01017	16.021	29.0105
																143.561	12.4		51.3797	-33.1		95.4255	-33.1		222.604	-37.4		3479.14	-0.01452	8.00757	16.0118	29.0099
																112.081	12.3		135.952	-42.1		193.571	-32.9		136.739	-36.7		3479.24	-0.01431	7.99097	15.998	28.9939
																111.731	10		182.731	-39.2		179.882	-32.9		171.379	-33.4		3479.34	-0.00176	7.98881	15.9972	28.9926
																155.097	11.8		149.035	-16.5		148.557	-32.9		122.297	-38.4		3479.43	0.002509	7.99478	16.0099	29.0081
																195.55	2.3		166.484	-31.8		94.1009	-32.9		98.7901	-39.4		3479.53	0.002633	7.99728	16.0166	29.0061
																130.267	15.3		126.089	-26.6		95.1426	-32.8		68.8363	-38.5		3479.63	0.000364	7.99364	16.0097	29.0145
																76.9098	6.7		137.718	-31.8		155.191	-32.7		247.623	-41		3479.73	-0.00623	7.9829	15.996	28.998
																144.358	13.1		109.982	-44.5		153.765	-32.7		143.672	-36.2		3479.82	-0.00162	7.979	15.9873	28.9996
																176.767	3.5		184.508	-33.8		134.149	-32.7		115.278	-35.8		3479.92	0.006164	7.98586	15.9887	29.0072
																154.668	20		123.775	-37.3		101.298	-32.7		181.143	-35.1		3480.02	-0.00307	7.98709	15.9848	29.0023
																85.1145	16.5		95.2676	-39.8		96.567	-32.7		96.3286	-36.7		3480.12	-0.00686	7.99263	15.985	29.0003
																56.924	15.8		165.351	-40.2		101.12	-32.6		84.6402	-20.7		3480.22	0.003205	8.00611	15.9942	29.0083
																69.937	4.1		191.387	-38.4		96.3599	-32.6		59.9755	-20.7		3480.31	0.00534	8.00609	15.9955	29.0068
																51.0559	3.7		132.332	-28.2		159.361	-32.5		121.78	-39.3		3480.41	0.000768	8.0017	15.9957	29.0007
																103.082	19.1		80.5436	-30.9		99.8785	-32.5		96.1479	-29.3		3480.51	-0.00079	8.00192	15.9964	29.0005
																150.131	-4.1		113.429	-32.3		166.923	-32.4		215.611	-29.5		3480.61	-0.00226	7.99658	16.0001	29.0073
																126.4	25.5		178.831	-43.5		132.704	-32.4		139.749	-38.2		3480.7	-0.00361	7.9999	16.0117	29.0106
																109.539	9.8		104.388	-39		124.945	-32.4		239.928	-30.5		3480.8	-0.00181	8.00819	16.008	29.0155
																98.596	8.2		72.574	-16.2		103.461	-32.4		103.098	-21.6		3480.9	-0.00076	8.00437	15.994	29.0168
																167.833	12.5		159.743	-40.8		132.78	-32.3		91.7468	-39.7		3481	-0.00586	7.99653	15.9915	29.0097
																57.314	1.7		111.369	-22.9		114.762	-32.3		131.682	-37.3		3481.09	-0.00691	7.99557	15.9953	29.0087
																116.418	8.6		149.538	-22		99.3897	-32.3		151.007	-29.1		3481.19	-0.00167	8.00499	15.9981	29.0079
																132.341	16.3		106.715	-24.4		131.272	-32.2		159.848	-32.9		3481.29	-0.00192	8.00366	15.9937	29.0042
																108.119	12.5		101.305	-26.8		87.6095	-32.2		82.5844	-34.3		3481.39	-0.00724	7.99194	15.9912	28.9998
																101.124	-2.7		192.541	-25.5		149.024	-32.1		119.601	-37.6		3481.48	-0.01773	7.989	15.9882	29.0043
																107.109	9.6		148.516	-26.9		115.927	-32.1		29.7248	-22.4		3481.58	-0.01215	7.9965	15.9886	29.0132
																141.17	19		71.889	-38.5		92.6038	-32.1		70.6381	-12.5		3481.68	0.006728	8.01123	16.0106	29.013
																122.514	0.2		104.411	-33.2		112.05	-32		158.776	-38.2		3481.78	0.004176	8.01535	16.0186	29.0162
																136.6	6.2		136.8	-27.6		105.233	-32		97.5773	-37.4		3481.88	-0.00823	7.9965	15.9975	29.0104
																147.8	-1		119.31	-27.9		83.1277	-32		92.8316	-34.2		3481.97	-0.00999	7.97714	15.986	29.0051
																114.741	18		161.521	-39.4		144.582	-31.8		100.246	-39.7		3482.07	0.002242	7.97935	15.9895	29.0108
																58.073	15.8		72.2457	-22.3		115.169	-31.8		143.828	-13.1		3482.17	0.011584	7.98392	15.9843	29.0056
																99.606	9.8		111.232	-25.1		103.986	-31.8		109.537	-38.1		3482.27	0.003123	7.98204	15.9824	29.0115
																83.123	-4.3		47.1525	-30.6		103.133	-31.8		131.868	-31.1		3482.36	-0.01257	7.98482	15.9996	29.0123
																146.616	9		145.744	-39.2		103.113	-31.8		99.6196	-37.3		3482.46	-0.01866	7.99379	16.0071	29.0219
																51.887	-1.5		213.182	-19.9		101.238	-31.8		204.927	-29.4		3482.56	-0.00982	8.00206	15.998	29.0142
																104.139	4.8		108.018	-35.1		98.1722	-31.8		113.682	-35.8		3482.66	-0.00274	7.99493	15.9941	29.0158
																84.9539	3.6		224.911	-23.2		89.8247	-31.8		46.612	-32.9		3482.75	0.011814	7.99767	16.0095	29.0264
																144.986	-8.7		156.353	-30.7		184.654	-31.7		186.337	-34.9		3482.85	0.025767	8.00714	16.0239	29.0326
																83.024	10.9		155.523	-42.5		162.324	-31.7		94.4465	-10.1		3482.95	0.015716	8.00375	16.0213	29.0383
																71.738	14.7		158.345	-33.1		91.2441	-31.7		137.459	-33.5		3483.05	-0.00122	7.99683	16.0109	29.0352
																157.748	18.3		93.078	-27		129.067	-31.6		215.475	-26.6		3483.14	-0.00973	7.98682	15.9932	29.014
																68.991	3.1		213.55	-44.9		83.7598	-31.6		100.123	-38.9		3483.24	-0.0037	7.98529	15.9905	29.0129
																77.435	7.9		123.602	-15.3		126.407	-31.5		155.563	-11.4		3483.34	0.004116	7.99183	15.9999	29.0259
																113.02	11		158.422	-33		78.3148	-31.4		128.163	-18.1		3483.44	-0.00676	7.9971	15.9986	29.0238
																85.205	4.9		109.84	-21.1		75.7425	-31.4		184.304	-9.9		3483.53	-0.01388	7.99343	15.9939	29.0146
																105.472	-1.1		138.121	-39.5		75.4656	-31.4		116.345	-18.6		3483.63	-0.00257	7.99848	15.9884	29.0129
																83.5065	5.3		142.337	-32		74.8577	-31.4		102.455	-27.6		3483.73	-0.00345	8.01059	15.9862	29.0272
																78.87	-2		167.615	-36.4		151.434	-31.3		157.625	-24.7		3483.83	-0.00309	8.00369	15.9973	29.0233
																93.5227	5.5		145.633	-46.1		88.6072	-31.3		145.009	-17.8		3483.93	0.01156	7.99633	16.0042	29.0272
																103.87	3.7		73.403	-24.7		161.998	-31.2		158.053	-31.2		3484.02	0.016092	8.00043	16.004	29.0253
																155.572	1.3		101.744	-29.8		114.022	-31.2		117.299	-8.2		3484.12	0.018977	8.00486	16.0082	29.0366
																145.496	17.2		241.723	-22.6		85.8183	-31.2		143.611	-18.3		3484.22	0.021482	8.00835	16.0115	29.0375
																126.991	10.9		208.47	-28.5		76.9848	-31.2		251.555	-38.7		3484.32	0.017954	8.00555	16.0081	29.0357
																77.7513	12		67.0972	-37.3		43.9701	-31.2		92.3548	-30.9		3484.41	0.008229	7.99612	15.9989	29.0341
																170.636	9.9		77.6276	-30.1		165.435	-31.1		117.99	-20		3484.51	-0.00457	7.99126	16.0022	29.0352
																103.901	17.2		121.575	-29.3		129.592	-31.1		123.559	-31.9		3484.61	0.001766	7.9957	16.0098	29.0399
																132.666	3.6		128.164	-39.8		117.901	-31.1		154.099	-22.2		3484.71	0.016633	8.00817	16.0064	29.045
																96.2128	18.4		163.656	-32.3		111.481	-31.1		153.339	-28.9		3484.8	0.012562	8.01712	16.0024	29.0399
																100.525	8.6		161.806	-29.6		110.556	-31.1		145.602	-34.1		3484.9	0.00285	8.01552	15.998	29.0393
																146.78	14.3		102.105	-40		107.753	-31.1		174.548	-8.2		3485	-0.00455	8.00138	15.9909	29.0361
																125.014	4.4		128.679	-29.3		103.297	-31.1		147.808	-37.1		3485.1	-0.01433	7.98358	15.9865	29.026
																44.954	-5.4		74.4174	-25.8		91.1152	-31.1		107.59	-21.8		3485.2	-0.02237	7.97788	15.9922	29.0209
																70.7705	3.1		136.58	-23.7		83.6928	-31.1		146.813	-27.3		3485.29	-0.02858	7.97504	15.9941	29.016
																176.737	-0.2		118.999	-39.8		132.013	-31		101.742	-36.2		3485.39	-0.01489	7.9784	15.997	29.0389
																49.5585	1.1		141.704	-39.5		121.444	-31		195.757	-32.8		3485.49	0.004381	7.99412	16.0128	29.0532
																49.169	-2.1		122.99	-29.7		115.195	-31		121.912	-10.5		3485.59	0.005862	8.0062	16.0135	29.0642
																56.165	4.1		168.331	-41.2		112.68	-31		136.701	-27.6		3485.68	0.002206	8.00611	15.9959	29.0586
																106.825	5.2		167.331	-44.1		196.915	-30.9		93.8022	-37.7		3485.78	-0.00331	8.00728	15.9835	29.0427
																100.913	7.2		143.334	-40.4		161.393	-30.9		170.474	-11.3		3485.88	-0.0073	8.00762	15.9865	29.0524
																75.311	18.1		128.927	-43.5		146.447	-30.9		123.781	-33		3485.98	-0.00897	7.99422	15.9988	29.0453
																67.8099	21		97.3511	-24.8		100.937	-30.9		106.902	-29.2		3486.07	-0.00934	7.99004	16.0012	29.0517
																56.675	0.9		104.914	-31.9		92.4478	-30.9		95.0022	-37.7		3486.17	-0.00243	7.99908	15.999	29.0613
																109.767	1.1		81.2194	-29.9		90.1901	-30.9		94.8985	-30.4		3486.27	-0.00139	8.00049	15.9987	29.0643
																71.6737	17		67.368	-29.1		63.8824	-30.9		150.445	-36.6		3486.37	-0.01516	7.98857	15.9867	29.0619
																59.187	8.8		118.344	-17.1		126.753	-30.8		95.18	-37		3486.47	-0.01716	7.98424	15.9808	29.0698
																86.53	11.4		107.211	-45.9		96.1496	-30.8		127.635	-28.3		3486.56	-0.00547	7.99081	15.9892	29.0766
																105.107	1.7		122.22	-46.8		125.387	-30.7		106.884	-33.6		3486.66	-0.00365	7.98701	15.996	29.0805
																65.0381	-6.3		121.95	-37.8		98.7904	-30.7		134.108	-24.9		3486.76	-0.00384	7.99173	16.0049	29.0901
																56.698	8.4		123.683	-20.2		83.9166	-30.7		95.2134	-30.4		3486.86	0.005106	7.99781	16.0089	29.0988
																39.132	8.4		101.061	-44.8		73.9651	-30.7		104.664	-23.4		3486.95	0.0047	7.98377	16.0023	29.0899
																54.894	2.7		57.1826	-55.5		141.812	-30.6		104.065	-37.3		3487.05	0.000592	7.98015	16.0001	29.0946
																87.7899	13.3		76.7861	-20.7		140.55	-30.6		123.649	-32.9		3487.15	0.00703	8.00125	16.0018	29.1097
																59.911	19.6		107.225	-27.2		134.582	-30.6		164.913	-38.9		3487.25	0.000455	8.01485	15.9968	29.1126
																88.6732	4.4		97.766	-36.9		99.455	-30.4		138.927	-29.5		3487.34	-0.02216	7.99921	15.982	29.1009
																60.8164	9.6		76.5909	-33		139.087	-30.3		101.2	-37.9		3487.44	-0.02985	7.98588	15.9734	29.095
																101.288	3.7		115.043	-23.4		126.352	-30.3		136.582	-31.2		3487.54	-0.0162	7.99335	15.9789	29.098
																125.378	1		87.3111	-20.7		178.372	-30.2		164.605	-25.3		3487.64	-0.00129	7.99784	15.9893	29.1204
																68.5253	13.8		145.047	-38.3		104.612	-30.2		74.7421	-33.4		3487.73	0.006986	7.9978	15.9952	29.1254
																118.525	25.7		138.018	-31.7		94.1735	-30.2		187.737	-38.3		3487.83	0.005604	8.00167	15.9936	29.1382
																62.684	10.2		113.31	-30		172.159	-30.1		125.55	-19.6		3487.93	0.002615	7.99703	15.9965	29.1438
																44.7877	31.9		48.6598	-37.8		142.87	-30.1		229.215	-18.1		3488.03	0.015783	7.99447	16.0164	29.1748
																129.061	14.4		103.807	-31		142.436	-30.1		158.966	-10.9		3488.12	0.023365	7.99973	16.0292	29.189
																80.085	7.9		112.904	-30.4		111.069	-30.1		123.202	-38.8		3488.22	0.007626	7.99863	16.0172	29.1854
																47.748	11.2		122.582	-44.5		174.767	-30		133.915	-16.1		3488.32	0.004634	8.00965	16.0169	29.2006
																125.4	15.4		139.392	-31.2		167.93	-30		73.6255	-34.2		3488.42	0.008488	8.01181	16.0153	29.2277
																100.746	14.1		75.6942	-30.9		154.48	-30		116.298	-35.1		3488.52	0.003048	7.99773	15.9975	29.2275
																56.477	12.1		69.7577	-38.4		111.152	-30		130.088	-24.4		3488.61	0.003312	7.99863	15.9993	29.2606
																73.4078	17.1		122.616	-45.9		98.7049	-30		132.904	-38.1		3488.71	-0.00285	7.98856	16.0068	29.286
																107.901	-10.2		66.398	-32.1		122.579	-29.9		145.224	-32.8		3488.81	-0.00242	7.98	16.0018	29.3221
																114.501	2.3		96.7973	-36.6		92.8184	-29.9		118.439	-32.4		3488.91	0.010003	7.99338	16.0082	29.3592
																55.58	7.4		176.507	-35.5		89.4787	-29.8		87.5923	-37.7		3489	0.004756	8.00153	16.0179	29.4105
																104.581	14.3		68.8984	-33.4		82.7224	-29.8		126.37	-34.7		3489.1	-0.008	8.00497	16.0063	29.4469
																130.154	15.8		151.504	-25.3		123.231	-29.7		113.883	-33.3		3489.2	-0.0125	8.00107	15.9935	29.484
																73.324	1		174.941	-28.9		90.4877	-29.7		70.2971	-22.3		3489.3	-0.01591	7.98899	16.0006	29.531
																66.586	12.6		106.001	-41.3		136.068	-29.6		119.412	-7.7		3489.39	-0.01289	7.99336	16.0166	29.5854
																114.329	11.3		163.896	-45.4		129.366	-29.6		151.507	-22.5		3489.49	0.000373	8.01597	16.0258	29.6376
																95.0521	11.6		162.092	-38		110.755	-29.5		107.203	-33.8		3489.59	0.020815	8.0339	16.025	29.6781
																135.152	18.3		98.1243	-21.3		96.1679	-29.5		154.099	-24.1		3489.69	0.030305	8.02359	16.0121	29.6955
																42.8562	-5.8		143.589	-43		94.1991	-29.5		73.2536	-35.4		3489.78	0.016301	8.00857	15.9948	29.6921
																66.5175	-13		133.86	-27.7		171.27	-29.4		233.148	-30.8		3489.88	0.003404	8.02095	15.9914	29.6941
																148.342	24		112.81	-34.7		97.3589	-29.4		137.374	-33.6		3489.98	0.000724	8.02366	15.9943	29.6885
																110.467	16.2		161.449	-34.5		162.968	-29.3		88.2234	-29.1		3490.08	0.003298	8.00695	15.9973	29.6657
																73.484	9.5		117.198	-43		103.459	-29.3		238.503	-25.4		3490.18	0.001107	7.99487	15.9982	29.6532
																64.4453	21.1		122.662	-45.2		101.756	-29.3		127.943	-32.2		3490.27	-0.00354	7.98747	15.9898	29.6291
																94.11	16.7		169.766	-46		94.4765	-29.3		93.3374	-37.5		3490.37	0.004121	7.99053	15.9958	29.6223
																100.845	-3.3		143.927	-30		207.901	-29.2		102.762	-31		3490.47	0.001979	7.98657	16.0039	29.6197
																54.784	5.9		182.039	-31.1		156.764	-29.2		131.436	-35.5		3490.57	-0.00408	7.97114	15.9956	29.6262
																78.1421	0.5		108.41	-19.2		161.261	-29.1		28.8475	-38.6		3490.66	-0.00243	7.9694	15.9972	29.6622
																86.7304	6.8		118.246	-47.5		191.133	-29		136.087	-36.9		3490.76	-0.01468	7.96811	15.9981	29.7175
																78.507	-4.4		146.2	-24.4		108.392	-29		112.365	-39.1		3490.86	-0.02748	7.95389	15.9822	29.8104
																92.65	5.1		124.942	-21.9		86.0745	-29		95.9983	-38.4		3490.96	-0.03873	7.93319	15.9791	29.943
																77.7343	1.3		165.201	-19.6		236.508	-28.9		92.8708	-41.2		3491.05	-0.06664	7.90778	15.988	30.1308
																130.64	2.2		212.058	-41.7		105.348	-28.8		125.717	-37.3		3491.15	-0.09231	7.89042	15.9928	30.4073
																75.6626	10.2		172.635	-40.2		83.2358	-28.8		90.3013	-40		3491.25	-0.11003	7.87287	15.9909	30.7782
																57.836	17.6		115.803	-47.3		125.758	-28.7		113.099	-39.4		3491.35	-0.13261	7.84526	15.9807	31.2666
																102.661	13.8		112.288	-26.7		92.5363	-28.6		99.0905	-35.9		3491.45	-0.15018	7.8358	15.9813	31.8799
																97.6801	-2.8		190.255	-50.1		97.673	-28.5		83.1462	-37.6		3491.54	-0.15433	7.84268	15.9885	32.6514
																77.642	8		123.014	-20.8		140.95	-28.2		137.943	-41.4		3491.64	-0.14807	7.83858	15.9954	33.5503
																55.7975	-2.7		124.309	-21.6		111.356	-28.2		88.0753	-41		3491.74	-0.13247	7.83843	16.007	34.566
																104.896	10.4		100.924	-42.5		136.565	-28.1		148.614	-35.1		3491.84	-0.11072	7.8689	16.0087	35.6795
																201.007	2.6		135.702	-34.5		95.2364	-28.1		143.233	-36.2		3491.93	-0.08448	7.91928	16.0002	36.8268
																160.26	17.1		124.634	-51.9		81.2455	-28.1		130.659	-42.6		3492.03	-0.03657	7.97386	15.9937	37.9017
																106.435	10.8		92.4454	-19.5		96.4361	-28		111.081	-37.8		3492.13	0.045156	8.05053	16	38.8596
																86.6985	15.7		158.401	-44.6		78.0057	-28		82.3178	-38.1		3492.23	0.123549	8.13619	16.0151	39.5795
																81.6805	4.7		104.198	-25.8		229.532	-27.9		87.3922	-36.9		3492.32	0.183538	8.20821	16.0265	39.9719
																72.913	14.7		86.1358	-43.4		93.604	-27.9		137.119	-30.3		3492.42	0.25681	8.27743	16.0355	39.973
																55.784	3.6		95.494	-43.6		95.2231	-27.8		145.166	-34.7		3492.52	0.319891	8.33596	16.0384	39.5009
																98.2737	23		83.8104	-20		142.567	-27.7		117.398	-35.3		3492.62	0.347641	8.37335	16.0349	38.5304
																85.474	16.9		89.25	-31.8		109.181	-27.7		98.102	-34		3492.72	0.364131	8.38541	16.0327	37.0784
																49.2444	7		94.5754	-45.8		95.9752	-27.6		188.708	-37.5		3492.81	0.368945	8.38269	16.0318	35.2126
																79.0549	22.8		90.0998	-39.3		141.911	-27.5		74.6314	-31.6		3492.91	0.346773	8.36137	16.0293	33.051
																132.622	4		162.595	-33		134.006	-27.5		110.569	-41.2		3493.01	0.291656	8.30578	16.0223	30.7118
																170.623	14.2		182.71	-45.1		138.609	-27.3		156.666	-35.9		3493.11	0.209274	8.22369	16.0057	28.3368
																119.521	4.8		196.319	-47.4		146.097	-27.2		56.6933	-34.6		3493.2	0.144676	8.14417	15.9931	26.1318
																64.644	5.4		143.351	-30.2		208.357	-27.1		83.2744	-38.1		3493.3	0.090299	8.07318	15.9951	24.1864
																110.49	20.6		136.795	-44.6		161.3	-27.1		86.2954	-33.4		3493.4	0.008489	7.99978	15.9965	22.5852
																83.4926	13.2		127.401	-28.5		91.218	-27.1		107.71	-39.5		3493.5	-0.0651	7.94244	15.9884	21.4093
																104.852	0.1		94.6804	-32.5		134.105	-27		129.326	-39.8		3493.59	-0.11304	7.89284	15.9801	20.6841
																94.7846	10.5		97.2229	-28.3		125.655	-27		104.975	-36.4		3493.69	-0.13759	7.85029	15.9799	20.3932
																99.1073	22.5		88.774	-29.7		105.885	-26.9		105.122	-33.6		3493.79	-0.13613	7.83073	15.9868	20.4764
																77.9318	-2.5		98.363	-38.4		162.896	-26.8		149.277	-38.7		3493.89	-0.13375	7.82296	15.9933	20.8668
																78.2192	9.7		100.71	-36.5		112.666	-26.7		111.984	-41.3		3493.98	-0.14542	7.81706	15.9815	21.4638
																71.625	16		73.2602	-27.3		112.594	-26.6		104.746	-38.2		3494.08	-0.14961	7.82517	15.9628	22.1923
																76.9832	23.4		167.067	-48.8		95.425	-26.5		123.415	-38.9		3494.18	-0.1389	7.84714	15.9664	22.9889
																130.101	12.4		131.426	-32.3		134.156	-26.4		92.6888	-38.7		3494.28	-0.12427	7.86882	15.9868	23.7836
																103.879	16.4		94.232	-47		100.486	-26.4		89.2544	-38.2		3494.38	-0.0978	7.8971	16.005	24.5412
																92.66	20.5		122.589	-25.9		95.8591	-26.3		111.275	-37.9		3494.47	-0.06341	7.92855	16.0135	25.2109
																91.032	8.9		95.229	-42.9		92.7929	-26.2		82.5157	-32.8		3494.57	-0.03903	7.9494	16.0142	25.7847
																90.9696	7.1		136.309	-18		161.703	-26		162.329	-36.8		3494.67	-0.03392	7.95806	16.0088	26.2502
																205.366	12.1		131.264	-30.1		133.202	-25.9		95.3003	-38.4		3494.77	-0.03588	7.95955	15.9911	26.6043
																39.339	10.8		176.152	-50.8		157.702	-25.8		76.0092	-37.1		3494.86	-0.02623	7.96618	15.9749	26.9066
																69.9836	27		133.918	-30.5		89.8773	-25.8		94.7969	-41.4		3494.96	-0.01832	7.97881	15.972	27.1434
																97.306	13.5		220.688	-29.3		127.369	-25.7		83.0325	-39.3		3495.06	-0.02113	7.98463	15.9688	27.3051
																67.028	3		95.0505	-20.1		72.8421	-25.6		99.8354	-36.2		3495.16	-0.01964	7.99311	15.9834	27.4315
																85.4893	18.7		184.349	-17.9		109.946	-25.5		123.163	-36		3495.25	-0.01281	8.00718	16.008	27.5366
																94.6627	9.8		37.237	-19.8		99.4104	-25.5		169.378	-24.5		3495.35	0.003043	8.01556	16.0131	27.6044
																86.481	17.2		91.1673	-13.1		113.942	-25.4		101.231	-39.2		3495.45	0.012797	8.01924	16.0089	27.6393
																84.6882	11.9		60.5428	-35.9		123.189	-25.3		94.6908	-36.3		3495.55	0.006427	8.00848	15.9978	27.6459
																101.014	3.9		144.474	-33.9		102.701	-25.2		105.772	-12.3		3495.64	-0.00138	7.98911	15.9858	27.6455
																150.68	8		90.993	-28.2		90.9295	-25.2		58.0489	-39.6		3495.74	-0.00918	7.99161	15.9863	27.6601
																144.576	22.4		59.6633	-31.8		119.054	-25.1		118.828	-33.8		3495.84	-0.00458	8.01153	15.99	27.679
																116.704	7.7		252.379	-25.9		117.987	-25.1		128.73	-37.2		3495.94	0.006313	8.0172	15.9873	27.6843
																120.09	-2.3		81.027	-41.6		142.92	-25		133.907	-38.3		3496.03	0.002837	8.00506	15.9836	27.6832
																77.015	21.6		107.989	-18.7		128.418	-25		64.5049	-37.4		3496.13	-0.01144	7.98579	15.9742	27.6933
																62.1787	0.1		135.552	-30		78.1603	-25		127.354	-40.9		3496.23	-0.0148	7.97533	15.9754	27.7157
																66.223	6.2		87.1045	-43.3		122.418	-24.9		71.2384	-38.9		3496.33	-0.00678	7.99024	15.9964	27.7644
																77.0272	3.7		125.59	-38.2		142.573	-24.8		105.437	-33.7		3496.43	-0.00896	8.00221	16.0019	27.8162
																149.034	15.3		84.1631	-25.8		123.102	-24.8		134.587	-18.6		3496.52	-0.01726	7.99409	15.9945	27.8681
																177.439	16.1		119.378	-18.6		105.17	-24.8		89.3992	-29.7		3496.62	-0.01435	7.99665	15.9941	27.9371
																36.5924	11.9		107.752	-14.9		79.0489	-24.7		103.52	-34.9		3496.72	-0.00553	8.00865	15.9992	28.0108
																46.2681	20.5		110.824	-29.2		114.182	-24.6		107.725	-25.3		3496.82	-0.00747	8.00688	16.0008	28.0709
																131.3	16.4		175.273	-36.9		93.8387	-24.6		101.675	-21.9		3496.91	-0.01985	7.99449	15.9935	28.137
																64.9598	-6.7		134.222	-39.3		90.1254	-24.6		151.389	-10		3497.01	-0.02535	7.98238	15.9833	28.1945
																44.155	5.8		150.828	-38.5		119.829	-24.5		90.7093	-27.9		3497.11	-0.00573	7.98895	15.9892	28.2685
																76.6901	10.3		158.233	-36.2		96.4399	-24.5		153.293	-13.5		3497.21	0.017063	8.00422	16.0087	28.3469
																138.109	20.7		157.704	-17.3		82.9764	-24.3		65.5732	-36.9		3497.3	0.002721	7.98804	16.0025	28.3951
																162.381	15.6		87.2476	-36.3		147.174	-24.2		94.2747	-38.8		3497.4	-0.02298	7.98079	15.9879	28.4309
																63.5408	9.3		121.29	-25.3		131.086	-24.2		119.738	-31.8		3497.5	-0.01175	8.01561	16.0057	28.4932
																110.58	14.7		132.07	-43.5		105.103	-24.2		175.144	-29.6		3497.6	0.00323	8.02519	16.0096	28.5399
																94.0231	6.8		102.037	-33.7		95.5909	-24.1		141.317	-25.8		3497.7	-0.00041	8.00258	15.988	28.5489
																107.47	13.5		105.405	-35.4		95.1136	-24.1		88.5485	-38.4		3497.79	-0.00103	7.99473	15.9881	28.5742
																95.0818	7.5		114.006	-41.3		102.845	-24		117.07	-34.5		3497.89	0.00121	7.99982	15.9984	28.5953
																148.768	4.4		90.214	-25.7		41.4907	-23.9		127.723	-31.2		3497.99	0.001689	8.00228	15.9946	28.604
																98.039	7.5		150.923	-36.5		97.1112	-23.8		96.356	-30.8		3498.09	-0.00674	7.99546	15.9814	28.6142
																78.3906	5.3		94.6703	-14.9		107.828	-23.6		138.563	-35.3		3498.18	-0.02028	7.97544	15.9799	28.6243
																133.271	-1.3		136.837	-38.5		99.8378	-23.6		74.0129	-36.9		3498.28	-0.02763	7.96407	15.9899	28.6298
																116.961	-5.2		67.2735	-50.2		137.608	-23.4		101.594	-20.4		3498.38	-0.02099	7.98004	15.9997	28.6414
																75.1209	-12.8		149.938	-25.5		59.3965	-23.4		147.619	-36.9		3498.48	-0.01055	7.99046	15.9961	28.6431
																82.984	-4.3		175.907	-39.8		155.75	-23.3		133.508	-7.9		3498.57	-0.00249	7.99009	15.989	28.6556
																44.899	-8.1		78.124	-41.4		152.567	-23.1		154.281	-32		3498.67	0.011426	7.99912	16.0031	28.6773
																36.724	-3		123.911	-21.2		84.1122	-23		108.082	-26.8		3498.77	0.013681	8.00421	16.0147	28.6875
																71.943	-2.7		98.0749	-45.5		197.377	-22.9		166.986	-25.3		3498.87	-0.00184	8.00137	16.0091	28.6927
																66.172	-6.6		69.2261	-53		175.059	-22.9		165.902	-10.9		3498.97	-0.0074	8.00065	16.0037	28.7104
																76.6691	-3.1		113.7	-17		160.029	-22.9		120.034	-34.8		3499.06	-0.00673	7.99613	15.9915	28.7188
																67.1102	-14		128.333	-16.6		124.093	-22.8		197.775	-35.9		3499.16	-0.00414	8.00297	15.9804	28.7369
																88.4952	-19.6		137.876	-45.3		115.345	-22.6		112.845	-31.4		3499.26	0.007101	8.02233	15.9916	28.7487
																90.0363	-14.6		154.857	-29.3		105.042	-22.5		100.86	-35		3499.36	0.011016	8.01098	16.0008	28.7704
																67.8063	-5.7		137.856	-45.2		98.8393	-22.5		147.494	-30.6		3499.45	0.00471	7.98855	15.997	28.7875
																75.329	-11.9		129.794	-46.7		81.3412	-22.5		85.8895	-28.9		3499.55	-0.00109	7.99332	16.0028	28.807
																63.1946	-6.6		150.768	-45.5		129.993	-22.3		191.98	-28.9		3499.65	0.002418	8.00848	16.0172	28.8224
																113.538	-11.7		110.68	-46.2		134.434	-22.2		116.06	-32.9		3499.75	-0.00401	8.00427	16.0103	28.8255
																119.047	1.2		131.401	-11.9		104.518	-22		196.001	-21		3499.84	-0.01986	7.98891	15.9965	28.825
																85.5287	-17.3		243.521	-32.4		167.948	-21.9		114.614	-22		3499.94	-0.01812	7.9901	16	28.8458
																91.2094	-12.3		157.907	-32.6		101.972	-21.9		109.658	-33.2		3500.04	-0.01384	7.9821	15.992	28.8524
																104.992	-17.9		100.586	-32.6		98.3616	-21.8		120.284	-16		3500.14	-0.01474	7.97479	15.9823	28.8586
																19.2156	-38		118.781	-24.3		135.334	-21.6		68.5943	-20.8		3500.23	-0.00914	7.99453	15.9946	28.8842
																116.108	-5.5		240.09	-21.1		87.5873	-21.6		149.8	-9.3		3500.33	-0.00273	8.00727	16.0062	28.8967
																114.065	-3.7		117.763	-28.4		88.8193	-21.5		180.594	-10.2		3500.43	-0.00048	8.00255	16.004	28.8916
																61.403	-5.6		133.004	-21.7		88.6451	-21.5		226.615	-38.2		3500.53	-0.00242	7.99329	15.9967	28.8922
																110.189	-7.9		112.019	-40.2		161.361	-21.4		136.112	-14.4		3500.62	-0.00217	7.99144	15.9951	28.912
																118.169	-17.8		190.04	-22.4		119.443	-21.2		114.97	-37		3500.72	-0.00067	7.99317	15.9956	28.9133
																114.711	-22.7		141.211	-29.3		105.366	-21.2		203.046	-5.1		3500.82	-0.00907	7.99337	15.9882	28.9263
																127.157	3.6		153.929	-38.2		75.1102	-21.1		134.28	-33.6		3500.92	-0.01597	7.99604	15.9839	28.9212
																78.827	1.2		116.832	-15.6		102.916	-21.1		107.89	-25.5		3501.02	-0.01219	7.99574	15.9933	28.9302
																145.29	-8.9		86.0545	-28.8		25.4847	-21.1		184.47	-32.5		3501.11	-0.01053	7.99602	15.9977	28.9298
																48.886	-9.2		103.895	-43.3		106.21	-21		143.531	-27		3501.21	-0.01273	8.00146	15.9924	28.9425
																81.8939	-5.3		109.026	-20.5		135.543	-20.9		94.1432	-36.3		3501.31	-0.01231	8.00043	15.9889	28.9497
																128.136	-4.8		108.126	-25.9		107.74	-20.8		124.539	-20.2		3501.41	-0.01376	7.98736	15.9844	28.9514
																77.1889	-13.5		116.359	-20.8		130.578	-20.7		60.7293	-35.6		3501.5	-0.01649	7.97872	15.9839	28.9521
																108.251	-1.1		101.718	-30.7		113.051	-20.6		114.193	-25.3		3501.6	-0.01539	7.98887	15.9916	28.9588
																79.2115	-19.1		136.734	-34		180.19	-20.4		104.893	-27.2		3501.7	-0.01178	8.00065	15.995	28.9791
																75.156	-18.6		111.956	-25.4		151.029	-20.4		135.661	-16.5		3501.8	-0.0079	7.99681	15.9933	28.9753
																70.6458	-2.7		72.3572	-48.4		67.6015	-20.3		159.643	-32.5		3501.89	-0.00876	7.99866	15.9904	28.9807
																62.8889	-6.5		115.346	-44.8		188.842	-20.2		140.063	-33.2		3501.99	-0.00712	8.01656	15.9995	29.0018
																74.9454	-1.1		112.664	-44.8		113.38	-20.2		105.679	-33.2		3502.09	-0.00654	8.01894	16.0174	29.0145
																125.308	-13.7		120.531	-46.3		121.197	-20		213.534	-35		3502.19	-0.00493	8.01165	16.0148	29.0065
																55.8716	-8.5		76.504	-20.4		119.754	-19.7		98.5273	-31.9		3502.28	0.003543	8.01935	16.0143	29.0091
																120.77	-3.9		163.056	-38		132.672	-19.6		46.2501	-38.1		3502.38	-0.00103	8.01372	16.0233	29.0214
																114.782	-20.1		140.546	-38.9		69.7098	-19.5		195.807	-37		3502.48	-0.00885	8.00309	16.017	29.0245
																102.891	-14.5		106.771	-19.3		132.604	-19.2		115.18	-36.7		3502.58	-0.00975	8.0092	16.0076	29.0314
																90.5421	-15.7		135.681	-21.4		100.205	-19		155.479	-33.7		3502.68	-0.00839	8.0114	16.0053	29.0473
																113.618	-6.4		134.558	-32.8		95.9857	-19		106.858	-38.9		3502.77	-0.0015	8.00395	16.0011	29.0456
																63.743	-4.3		107.802	-19		133.699	-18.9		123.279	-33.7		3502.87	0.007294	7.99959	15.9994	29.0419
																131.766	-6.7		84.6685	-29.6		73.011	-18.8		119.368	-40.6		3502.97	0.014118	8.00609	16.0013	29.0597
																109.583	-9.8		173.745	-25		93.9632	-18.7		92.6562	-38.9		3503.07	0.017059	8.01285	16.0066	29.0765
																96.4344	-3.4		253.148	-23.1		111.882	-18.4		132.757	-39.3		3503.16	0.02283	8.01897	16.0138	29.0938
																124.248	-10.2		163.842	-32.7		68.1943	-18.3		252.706	-21.4		3503.26	0.020673	8.02002	16.0079	29.0884
																42.1915	-26.1		123.153	-12.9		113.313	-18.2		92.802	-39.7		3503.36	0.01228	8.01116	16.0014	29.078
																76.8184	-1.8		180.634	-34.9		100.218	-18		123.825	-39.9		3503.46	0.007333	8.0043	16.0007	29.1033
																77.8797	-7.8		123.496	-21.2		122.859	-17.9		140.509	-38.5		3503.55	0.006491	8.00054	16.006	29.1159
																80.9144	-7.4		185.9	-14.6		123.397	-17.8		105.037	-35.7		3503.65	0.020092	8.00714	16.0205	29.1256
																128.631	-14.5		114.408	-47.4		121.042	-17.7		122.37	-29.6		3503.75	0.023639	8.02099	16.0232	29.1395
																74.5131	-3.5		59.405	-48		101.397	-17.5		131.594	-40.2		3503.85	0.004793	8.02082	16.008	29.1318
																82.3349	0.2		101.398	-27		85.8609	-17.5		107.386	-37.6		3503.95	-0.01371	8.00427	15.9874	29.1353
																117.408	-5.9		102.54	-43.2		123.194	-17.1		80.4739	-40.6		3504.04	-0.0048	8.00112	15.9913	29.1424
																66.0401	-11.5		102.595	-35.8		109.008	-17		129.532	-36.7		3504.14	0.015727	8.01887	16.0073	29.1746
																81.5261	-9.6		155.854	-26.6		104.771	-17		69.1083	-39.2		3504.24	0.013984	8.02037	16.0069	29.196
																82.3927	-0.2		88.3392	-29.4		148.98	-16.7		116.09	-38		3504.34	-2.5e-05	8.00357	16.0083	29.1921
																143.761	-15.3		189.794	-44		105.057	-16.7		98.2574	-37.1		3504.43	-0.01393	7.9945	16.0117	29.1954
																103.842	-9.3		214.57	-37.5		131.183	-16.5		119.655	-31.4		3504.53	-0.00767	7.99218	16.0094	29.2076
																98.0369	-9.3		139.58	-17.8		121.135	-16.3		169.213	-33.6		3504.63	0.012471	7.99261	16.0103	29.236
																130.834	-17		139.951	-42.6		132.806	-16.2		146.567	-36.8		3504.73	0.003875	7.99837	16.0041	29.2337
																139.046	7.1		108.149	-19.3		118.857	-16.2		97.6855	-38		3504.82	-0.01004	8.0006	15.9856	29.255
																115.192	5.2		122.603	-29.6		85.8566	-16		203.049	-33.2		3504.92	-0.00178	7.9967	15.9799	29.2781
																37.3391	-13.6		157.507	-36.9		102.825	-15.8		89.2461	-39.2		3505.02	0.000717	7.99836	15.9941	29.2953
																171.341	-5.7		143.922	-39.9		156.419	-15.7		108.161	-36.8		3505.12	-0.00062	8.00474	16.0081	29.3229
																119.196	3.1		99.9422	-31.3		122.039	-15.7		150.707	-35.8		3505.22	0.001122	8.00517	16.0069	29.3297
																90.021	-18.1		194.784	-22.1		128.49	-15.6		101.234	-38.3		3505.31	0.007874	8.00867	16.0061	29.3584
																148.735	-8.1		116.49	-47.2		151.25	-15.5		131.149	-40.2		3505.41	0.015058	8.02118	16.0134	29.3942
																43.8442	-27.7		155.067	-39.2		112.285	-15.5		101.934	-38.3		3505.51	0.012054	8.01988	16.0109	29.4226
																67.577	5.6		144.642	-43.8		98.0177	-15.3		175.422	-39.7		3505.61	0.006938	8.00605	15.9981	29.4386
																154.332	5.6		106.534	-10.5		149.791	-15.2		36.5442	-38		3505.7	-0.0048	8.00261	15.9959	29.4718
																89.2196	-2		131.152	-16.8		98.5724	-15.1		125.332	-36.8		3505.8	-0.00663	8.00728	16.0055	29.5221
																94.7646	-4.2		169.126	-14.7		138.359	-14.7		107.601	-34.4		3505.9	0.006244	8.00687	16.0098	29.5705
																54.8713	0.4		143.168	-45.8		110.91	-14.4		83.7267	-40.5		3506	0.005606	7.99465	16.0103	29.6182
																67.332	-5.2		86.926	-22.3		181.161	-14.2		123.287	-38.1		3506.09	0.000997	7.98679	16.0096	29.6714
																112.971	-3.6		42.2209	-39.4		114.505	-14.2		83.0621	-41		3506.19	0.005538	7.98717	16.0113	29.731
																60.065	-4.6		155.766	-20.1		161.19	-14.1		77.007	-39.7		3506.29	0.007338	7.98412	16.0131	29.8064
																105.67	-1.6		132.911	-22.8		110.644	-14.1		81.0117	-38.9		3506.39	0.001985	7.99322	16.0028	29.8538
																110.79	3.3		144.118	-33		52.5047	-14		118.501	-35.2		3506.48	0.003581	8.00752	15.9941	29.9288
																84.9	8.1		229.747	-57.4		99.4007	-13.9		91.3212	-17.9		3506.58	0.010586	8.00444	16.0085	30.0046
																64.0397	-13.2		134.851	-27.2		137.194	-13.5		161.631	-32.2		3506.68	0.001817	8.00242	16.0221	30.0659
																114.344	1.2		182.652	-38.5		74.547	-13.5		141.968	-37.1		3506.78	0.000579	8.00794	16.0165	30.1229
																72.2906	-14.9		93.3016	-39.1		53.9526	-13.3		283.738	-32.1		3506.88	0.010285	7.99909	16.0057	30.1676
																91.1083	0.9		117.173	-44.8		82.3393	-13.2		96.1541	-39.3		3506.97	0.01835	8.00259	16.0064	30.2046
																69.0405	-5.4		127.452	-36.2		114.892	-13		94.2989	-31.1		3507.07	0.026875	8.01796	16.0083	30.2357
																93.004	-5.5		172.683	-29.1		110.208	-12.7		81.8108	-31		3507.17	0.00884	8.00714	15.992	30.2568
																98.108	-2.9		83.9755	-50.3		113.068	-12.6		159.307	-38.7		3507.27	-0.02337	7.98538	15.9742	30.2361
																70.78	-2.9		96.6546	-34.6		126.012	-12.1		132.362	-28.2		3507.36	-0.02713	7.97381	15.9678	30.2284
																39.1044	0.7		135.252	-41.6		101.171	-11.6		57.245	-34.8		3507.46	-0.00804	7.98178	15.9837	30.2298
																65.6624	-16.5		164.28	-24.4		85.5619	-11.5		103.424	-34.8		3507.56	0.000288	7.99016	16.0034	30.2312
																131.705	-7.6		86.6232	-39.9		119.368	-11.4		184.324	-27.5		3507.66	-0.00713	7.98198	15.9939	30.2157
																130.608	-1.1		114.888	-47.7		105.762	-11		156.586	-27.6		3507.75	-0.02379	7.97221	15.9753	30.2085
																66.6592	-7.9		136.025	-29.6		164.359	-10.6		99.1182	-22.6		3507.85	-0.03595	7.96082	15.9805	30.2314
																53.3786	3.8		153.723	-47.2		90.2103	-10.5		156.397	-19.1		3507.95	-0.04453	7.94385	15.9916	30.2431
																82.9611	-15.4		119.815	-44.3		109.557	-10.4		96.8358	-34.2		3508.05	-0.05532	7.93244	15.989	30.2793
																122.395	-8.7		122.801	-41.9		95.8487	-10.3		150.399	-2.3		3508.14	-0.06353	7.92103	15.9846	30.3522
																70.529	-4.8		130.466	-28.1		115.253	-10		134.802	-29		3508.24	-0.0783	7.90163	15.9788	30.4645
																92.8626	0.3		126.508	-35.9		105.956	-9.8		225.375	-6.2		3508.34	-0.10252	7.87705	15.9707	30.6295
																106.431	-14.2		108.501	-45.1		158.549	-9.3		114.288	-26.2		3508.44	-0.12921	7.84341	15.9571	30.8565
																41.784	-2.1		240.413	-33.3		106.909	-9		148.343	-36.1		3508.53	-0.14119	7.80987	15.9491	31.195
																128.316	-4.2		96.0343	-55.1		95.1634	-28.1		111.958	-36		3508.63	-0.14551	7.78539	15.9459	31.6457
																67.482	-13.1		132.937	-24.2		151.185	-7.7		153.141	-4.3		3508.73	-0.16162	7.76357	15.9261	32.2035
																97.9963	4.6		97.9963	4.6		114.807	-16.9		118.108	-30.8		3508.83	-0.17671	7.75685	15.9199	32.8859
																48.074	-20.7		48.074	-20.7		135.915	-6.6		136.051	-25.4		3508.93	-0.17447	7.77895	15.9357	33.6968
																70.324	-9.5		170.324	-9.5		92.3994	-5.8		119.392	-26.7		3509.02	-0.15108	7.81758	15.9461	34.6098
																114.906	-20.3		114.906	-20.3		152.772	-5.5		140.541	-25.7		3509.12	-0.10695	7.86897	15.9647	35.5576
																111.524	-1.4		211.524	-1.4		146.993	-5.3		154.328	-37.1		3509.22	-0.04982	7.93832	15.9965	36.4924
																129.104	-14.2		129.104	-14.2		97.1014	-5.2		182.78	-9.2		3509.32	0.020492	8.03461	16.027	37.342
																97.6269	0.6		97.6269	0.6		94.3328	-34.9		178.18	-22.1		3509.41	0.105086	8.14616	16.0495	37.9942
																57.106	-5.2		57.106	-5.2		94.8819	-4.1		109.333	-29.6		3509.51	0.204475	8.26531	16.0776	38.3717
																86.637	-20.2		186.637	-20.2		125.549	-3.9		96.4383	-34.3		3509.61	0.301679	8.38772	16.1137	38.3685
																125.971	-6		125.971	-6		79.0794	-3.9		106.959	-33.2		3509.71	0.363802	8.483	16.1344	37.928
																82.25	-3.1		182.25	-3.1		56.6037	-43.1		95.8171	-23.4		3509.8	0.401868	8.54999	16.1354	37.0032
																52.1667	-1.3		52.1667	-1.3		98.3146	-2.9		123.87	-38.2		3509.9	0.438537	8.59437	16.1245	35.6346
																72.3624	-22.6		72.3624	-22.6		76.3443	-2.4		172.74	-16.8		3510	0.467718	8.61802	16.117	33.8541
																92.6789	-7.7		92.6789	-7.7		128.526	-2.1		106.395	-38.9		3510.1	0.465704	8.61213	16.1194	31.7611
																59.5794	-3.4		59.5794	-3.4		111.674	-22		144.805	-23.7		3510.2	0.412127	8.54782	16.1158	29.4346
																109.08	-8.5		109.08	-8.5		98.5825	-11.4		117.257	-38.9		3510.29	0.325442	8.43819	16.1001	27.0917
																107.563	-0.7		107.563	-0.7		97.5722	-0.3		96.056	-35.2		3510.39	0.233837	8.32093	16.0697	24.8337
																75.7427	-2.7		75.7427	-2.7		111.342	1.5		129.295	-33.9		3510.49	0.143714	8.20804	16.0379	22.838
																101.812	-9.7		101.812	-9.7		156.057	4.2		115.129	-24.7		3510.59	0.051278	8.08201	16.0054	21.1737
																84.4639	-4.2		84.4639	-4.2					95.3751	-35.7		3510.68	-0.03425	7.95629	15.973	19.9501
																									108.838	-18.3		3510.78	-0.09569	7.86742	15.9667	19.1966
																												3510.88	-0.15078	7.79854	15.9573	18.8961
																												3510.98	-0.20035	7.73955	15.9406	18.9879
																												3511.07	-0.22146	7.70923	15.9418	19.4484
																												3511.17	-0.22502	7.70944	15.9452	20.1442
																												3511.27	-0.21683	7.72954	15.9507	21.0197
																												3511.37	-0.19115	7.75077	15.9507	21.9779
																												3511.47	-0.16328	7.76688	15.9504	22.9511
																												3511.56	-0.14191	7.79302	15.9636	23.8832
																												3511.66	-0.11781	7.82773	15.9693	24.7426
																												3511.76	-0.08788	7.86228	15.9702	25.4917
																												3511.86	-0.05932	7.90211	15.9766	26.1541
																												3511.95	-0.04795	7.92939	15.9795	26.6788
																												3512.05	-0.04433	7.94039	15.9815	27.1126
																												3512.15	-0.02851	7.96039	15.9862	27.4523
																												3512.25	-0.01339	7.97834	15.9882	27.7111
																												3512.34	-0.00879	7.98366	15.9926	27.8992
																												3512.44	-0.0027	7.99583	16.0008	28.0414
																												3512.54	0.014258	8.01603	16.0112	28.15
																												3512.64	0.022392	8.01918	16.016	28.2123
																												3512.73	0.009023	8.00868	16.0038	28.245
																												3512.83	-0.00975	8.00542	15.9929	28.2544
																												3512.93	-0.00896	8.01237	15.9993	28.2573
																												3513.03	0.006297	8.01896	16.0089	28.268
																												3513.12	0.005155	8.00573	16.0036	28.2583
																												3513.22	-0.00158	7.99634	15.9959	28.2443
																												3513.32	-0.00134	8.00344	15.9965	28.2495
																												3513.42	-0.00149	7.99146	15.9913	28.2436
																												3513.52	-0.00345	7.9843	15.9979	28.2521
																												3513.61	-0.00353	8.00178	16.0124	28.2843
																												3513.71	-0.00478	8.00045	16.0005	28.309
																												3513.81	-0.01327	7.98748	15.9898	28.3378
																												3513.91	-0.01161	7.99062	16.0021	28.388
																												3514	0.001929	7.9939	16.013	28.4463
																												3514.1	0.001058	7.98941	16.0053	28.4907
																												3514.2	-0.00968	7.98949	15.9932	28.5381
																												3514.3	-0.01104	7.99906	15.9985	28.5809
																												3514.39	-0.00471	8.00659	16.006	28.6193
																												3514.49	0.000196	8.00773	16.0054	28.6468
																												3514.59	-0.0049	8.0106	16.0129	28.6882
																												3514.69	-0.00906	8.00271	16.0109	28.7112
																												3514.78	-0.00143	7.99183	15.995	28.7352
																												3514.88	0.002368	7.99012	15.9863	28.762
																												3514.98	-0.00187	7.98691	15.9807	28.7751
																												3515.08	-0.00679	7.98077	15.9886	28.7947
																												3515.18	-0.01379	7.97929	15.999	28.8059
																												3515.27	-0.01424	7.98872	15.9964	28.8091
																												3515.37	-0.00742	7.99148	15.9987	28.8311
																												3515.47	-0.00253	7.98951	15.9995	28.8412
																												3515.57	-0.00438	7.99511	15.9967	28.8525
																												3515.66	-0.01748	7.99631	15.9988	28.8543
																												3515.76	-0.02613	7.99672	15.9938	28.8593
																												3515.86	-0.01716	8.00569	15.9849	28.8769
																												3515.96	-0.00145	8.00918	15.9905	28.8865
																												3516.05	-0.00187	8.00688	16.0002	28.8948
																												3516.15	-0.01255	8.00422	15.9998	28.9097
																												3516.25	-0.01774	7.99023	15.9919	28.9131
																												3516.35	-0.0203	7.98483	15.9939	28.9161
																												3516.45	-0.01588	7.99374	16.0055	28.9209
																												3516.54	-0.01076	7.99626	16.0064	28.9247
																												3516.64	0.000476	8.00915	16.0114	28.9379
																												3516.74	-0.00027	8.00955	16.0108	28.954
																												3516.84	-0.02054	7.98398	15.9874	28.9417
																												3516.93	-0.02389	7.98209	15.9731	28.9329
																												3517.03	-0.00376	7.99504	15.9846	28.9613
																												3517.13	0.013252	7.99631	16.004	28.9797
																												3517.23	0.010845	7.99269	16.0111	28.9836
																												3517.32	0.00583	7.99033	15.9993	28.9796
																												3517.42	0.004455	7.99849	15.9922	28.983
																												3517.52	0.002611	8.00335	16.0032	28.9937
																												3517.62	0.001964	7.99992	16.0099	29.0112
																												3517.72	0.007239	8.00234	16.0119	29.0204
																												3517.81	0.011932	7.99825	16.0095	29.0299
																												3517.91	0.010172	7.98956	15.9944	29.0204
																												3518.01	0.008643	7.9923	15.9864	29.0306
																												3518.11	0.012409	8.00254	16.0001	29.0447
																												3518.2	0.014644	8.0045	16.0163	29.0473
																												3518.3	0.005997	7.99819	16.0128	29.0498
																												3518.4	0.004438	8.00043	16.0014	29.0528
																												3518.5	0.012788	8.00585	16.0068	29.0762
																												3518.59	0.010898	8.00682	16.015	29.0798
																												3518.69	0.007149	8.01372	16.0122	29.0792
																												3518.79	0.00814	8.0203	16.0108	29.0972
																												3518.89	-0.00101	8.0144	16.0097	29.1099
																												3518.98	-0.01739	7.99406	15.9999	29.1049
																												3519.08	-0.02267	7.98214	15.9904	29.1048
																												3519.18	-0.01917	7.98597	15.9875	29.103
																												3519.28	-0.01305	7.98616	15.9907	29.1146
																												3519.38	-0.0036	7.99017	16.009	29.1369
																												3519.47	0.003534	8.00375	16.018	29.1561
																												3519.57	0.005539	8.00764	16.0046	29.1644
																												3519.67	0.004359	8.00154	15.9969	29.1786
																												3519.77	0.007384	7.9969	15.9973	29.1803
																												3519.86	0.005522	7.99167	15.9978	29.1943
																												3519.96	0.001149	7.99155	16.0004	29.2006
																												3520.06	0.007734	7.9901	15.9979	29.2036
																												3520.16	0.008471	7.99658	15.9989	29.2318
																												3520.25	-0.00316	8.00906	16.0029	29.2428
																												3520.35	-0.01109	8.00353	16.0019	29.244
																												3520.45	-0.01308	7.99671	15.9929	29.2647
																												3520.55	-0.00717	7.99302	15.9884	29.2784
																												3520.64	0.001797	7.98823	16.0027	29.2999
																												3520.74	-0.0009	7.99651	16.0059	29.3153
																												3520.84	-0.0063	8.00283	15.9907	29.3309
																												3520.94	-0.01265	7.99308	15.9827	29.3396
																												3521.03	-0.01362	7.98734	15.9906	29.368
																												3521.13	-0.00509	7.99855	16.0028	29.4074
																												3521.23	-0.00119	8.01153	16.015	29.4446
																												3521.33	-0.00164	8.0139	16.0188	29.48
																												3521.43	0.001515	8.01011	16.0163	29.5083
																												3521.52	0.011101	8.00907	16.0267	29.5337
																												3521.62	0.016167	8.00416	16.0307	29.5732
																												3521.72	0.012358	7.99714	16.0249	29.5981
																												3521.82	0.003292	8.00153	16.0207	29.627
																												3521.91	-0.00372	8.00272	16.0103	29.6311
																												3522.01	-0.00393	8.00567	16.0061	29.669
																												3522.11	-0.00027	8.01276	16.0118	29.6965
																												3522.21	0.008216	8.01419	16.0129	29.7235
																												3522.3	0.010019	8.01123	16.0043	29.7431
																												3522.4	0.000615	8.00316	15.9951	29.7627
																												3522.5	-0.00499	8.00159	15.9939	29.7893
																												3522.6	0.003547	8.01096	15.9945	29.8092
																												3522.7	0.018229	8.0179	16.0021	29.8406
																												3522.79	0.007194	8.00104	16.0026	29.8778
																												3522.89	-0.01407	7.98339	15.9925	29.8967
																												3522.99	-0.00402	7.98771	16.0028	29.9364
																												3523.09	0.00949	7.98998	16.0143	29.9795
																												3523.18	0.003748	7.98933	16.0139	30.0167
																												3523.28	-0.00803	7.99257	16.0123	30.0643
																												3523.38	-0.01241	7.9864	15.9998	30.0966
																												3523.48	-0.00092	7.9809	15.9859	30.1212
																												3523.57	0.004524	7.98668	15.9896	30.1477
																												3523.67	0.002175	7.98827	16.0066	30.173
																												3523.77	0.000904	7.98756	16.0052	30.1889
																												3523.87	0.003898	7.99377	15.9911	30.1705
																												3523.97	0.014013	8.00264	15.993	30.1545
																												3524.06	0.010043	8.00696	16.0015	30.113
																												3524.16	0.007229	8.00406	16.01	30.0572
																												3524.26	0.012374	8.00258	16.0152	29.974
																												3524.36	0.014901	8.0108	16.0145	29.8692
																												3524.45	0.018395	8.02354	16.0187	29.7426
																												3524.55	0.013463	8.02495	16.0224	29.5968
																												3524.65	0.006003	8.01538	16.0159	29.4196
																												3524.75	0.00066	8.00013	16.006	29.2689
																												3524.84	-0.00821	7.98443	15.9982	29.0853
																												3524.94	-0.01439	7.97711	15.996	28.9064
																												3525.04	-0.0143	7.97553	15.9998	28.7533
																												3525.14	-0.02922	7.97006	15.9921	28.6327
																												3525.23	-0.0505	7.95106	15.9745	28.5317
																												3525.33	-0.06106	7.92999	15.967	28.4729
																												3525.43	-0.08368	7.91247	15.9633	28.4529
																												3525.53	-0.12057	7.8873	15.9511	28.495
																												3525.62	-0.14966	7.85282	15.934	28.6248
																												3525.72	-0.16888	7.8144	15.9164	28.8398
																												3525.82	-0.19977	7.78193	15.891	29.1467
																												3525.92	-0.23215	7.75604	15.8702	29.6026
																												3526.02	-0.25267	7.74007	15.875	30.1935
																												3526.11	-0.26511	7.7398	15.8852	30.9309
																												3526.21	-0.25161	7.75028	15.8933	31.8098
																												3526.31	-0.21313	7.78389	15.907	32.7905
																												3526.41	-0.16064	7.84143	15.9274	33.845
																												3526.5	-0.08539	7.91125	15.9703	34.9036
																												3526.6	0.003193	7.99581	16.0076	35.8939
																												3526.7	0.096704	8.0913	16.0363	36.7192
																												3526.8	0.19928	8.20411	16.088	37.298
																												3526.89	0.301005	8.32681	16.1398	37.543
																												3526.99	0.399463	8.42911	16.1905	37.3828
																												3527.09	0.488463	8.5137	16.2367	36.7776
																												3527.19	0.540264	8.57017	16.2417	35.6933
																												3527.28	0.550864	8.58112	16.2264	34.1743
																												3527.38	0.533481	8.56049	16.223	32.3532
																												3527.48	0.478244	8.50485	16.2049	30.2952
																												3527.58	0.39173	8.42255	16.1642	28.1347
																												3527.68	0.298055	8.32673	16.1244	25.9878
																												3527.77	0.200272	8.21333	16.0838	24.0434
																												3527.87	0.096893	8.10229	16.0347	22.3879
																												3527.97	-0.00869	8.00281	15.986	21.1089
																												3528.07	-0.10147	7.90605	15.9498	20.2592
																												3528.16	-0.16226	7.83143	15.9239	19.8241
																												3528.26	-0.19913	7.79249	15.9091	19.8075
																												3528.36	-0.22118	7.76515	15.9064	20.1304
																												3528.46	-0.2226	7.75103	15.9082	20.7171
																												3528.55	-0.20769	7.76393	15.9159	21.4911
																												3528.65	-0.18777	7.78073	15.9281	22.37
																												3528.75	-0.16503	7.79742	15.9413	23.2901
																												3528.85	-0.14432	7.82586	15.9529	24.1854
																												3528.95	-0.12602	7.85824	15.9593	25.0216
																												3529.04	-0.10439	7.88155	15.9689	25.7627
																												3529.14	-0.08478	7.89351	15.9748	26.3916
																												3529.24	-0.07117	7.90932	15.9688	26.9171
																												3529.34	-0.0538	7.9411	15.974	27.3499
																												3529.43	-0.03391	7.97206	15.9944	27.6958
																												3529.53	-0.02257	7.98057	16.0072	27.9718
																												3529.63	-0.01112	7.98691	16.0024	28.1615
																												3529.73	-0.00991	8.00108	15.9893	28.3
																												3529.82	-0.0131	8.00558	15.9912	28.401
																												3529.92	0.000906	8.01243	15.9982	28.4673
																												3530.02	0.007811	8.01068	15.9995	28.4984
																												3530.12	0.004341	7.99928	16.0103	28.5126
																												3530.22	0.007869	8.0089	16.013	28.5078
																												3530.31	0.017002	8.01674	16.0095	28.4995
																												3530.41	0.021193	8.01231	16.0078	28.4842
																												3530.51	0.01264	8.00646	15.9973	28.4598
																												3530.61	0.004772	7.99907	15.9957	28.4526
																												3530.7	0.003413	8.00072	16.0017	28.4418
																												3530.8	0.002265	7.99701	16.0068	28.4433
																												3530.9	0.000539	7.98817	16.0011	28.451
																												3531	0.000805	7.99517	15.989	28.4636
																												3531.09	-4e-05	8.00569	16.0004	28.4949
																												3531.19	-0.00899	7.99888	16.0064	28.5233
																												3531.29	-0.01386	7.98997	15.9955	28.5523
																												3531.39	-0.01772	7.98815	15.988	28.5826
																												3531.48	-0.02741	7.97679	15.9761	28.6162
																												3531.58	-0.01654	7.97733	15.9807	28.6515
																												3531.68	0.001099	7.99571	15.9996	28.6969
																												3531.78	-0.00186	7.99571	15.9995	28.7406
																												3531.88	0.002351	7.99101	15.9892	28.7578
																												3531.97	0.010497	7.99353	15.9869	28.7674
																												3532.07	0.000921	7.99188	15.9919	28.7917
																												3532.17	-0.00491	7.99595	15.9947	28.8087
																												3532.27	-0.00583	7.99876	15.991	28.8274
																												3532.36	-0.0096	8.00217	15.9967	28.8462
																												3532.46	-0.0007	8.00555	16.0073	28.8567
																												3532.56	0.013164	8.00804	16.0058	28.8666
																												3532.66	0.014065	8.02102	16.0054	28.8755
																												3532.75	0.008421	8.01552	16.0099	28.8804
																												3532.85	0.008741	8.0019	16.0118	28.8914
																												3532.95	0.005149	8.00702	16.0072	28.8958
																												3533.05	-0.00302	8.00942	15.9983	28.9015
																												3533.14	0.000671	8.01318	16.0045	28.9091
																												3533.24	0.003034	8.01294	16.0205	28.9143
																												3533.34	0.006911	8.00587	16.0221	28.9166
																												3533.44	0.016941	8.00526	16.0129	28.9168
																												3533.53	0.01383	7.99971	16.0041	28.9186
																												3533.63	0.001194	8.00059	15.9951	28.9045
																												3533.73	-0.00593	8.0146	15.9942	28.9108
																												3533.83	-0.00248	8.00849	15.9951	28.923
																												3533.93	-0.00138	7.99186	15.9844	28.9177
																												3534.02	8.08e-06	7.99561	15.9822	28.9184
																												3534.12	0.013019	8.00633	15.9991	28.9347
																												3534.22	0.0165	8.01325	16.0094	28.9439
																												3534.32	-0.00143	8.01009	16.0037	28.9322
																												3534.41	-0.01355	8.00127	15.9963	28.9321
																												3534.51	-0.00407	7.99978	15.9955	28.9325
																												3534.61	0.007825	8.00298	16.002	28.9401
																												3534.71	0.010596	8.01185	16.0058	28.9441
																												3534.8	0.0078	8.01364	16.002	28.945
																												3534.9	0.003181	8.00405	15.9927	28.9385
																												3535	0.005586	8.00807	15.9888	28.9489
																												3535.1	0.012518	8.00693	15.9928	28.9466
																												3535.2	0.017142	7.99453	15.9993	28.95
																												3535.29	0.014062	8.00061	16.0085	28.9519
																												3535.39	-0.00064	8.00001	16.0094	28.944
																												3535.49	-0.00295	7.99181	16.0079	28.9545
																												3535.59	0.003736	7.99242	16.002	28.9522
																												3535.68	-0.00926	7.98955	15.9886	28.9429
																												3535.78	-0.02323	7.98747	15.9955	28.9503
																												3535.88	-0.01596	7.98603	16.0123	28.9614
																												3535.98	-0.01076	7.98534	16.0075	28.9594
																												3536.07	-0.01871	7.98729	15.9943	28.9447
																												3536.17	-0.01614	7.9928	15.996	28.9496
																												3536.27	-0.00719	7.99887	15.9999	28.9571
																												3536.37	-0.00572	7.99991	15.9985	28.973
																												3536.47	0.000752	8.00397	16.007	28.9731
																												3536.56	0.003652	8.00254	16.0093	28.9708
																												3536.66	-0.00396	7.99363	15.9899	28.9531
																												3536.76	-0.00918	7.99615	15.979	28.9612
																												3536.86	-0.01306	7.99882	15.9862	28.9592
																												3536.95	-0.01313	7.98735	15.991	28.9531
																												3537.05	-0.01352	7.9791	15.9899	28.9532
																												3537.15	-0.0171	7.9875	15.9863	28.955
																												3537.25	-0.01751	7.99798	15.9824	28.961
																												3537.34	-0.01235	7.99549	15.9797	28.954
																												3537.44	-0.00145	7.99313	15.988	28.9602
																												3537.54	0.00314	7.9969	15.9992	28.9754
																												3537.64	0.003859	8.0026	15.9994	28.9772
																												3537.73	0.011149	8.00593	15.9996	28.977
																												3537.83	0.01235	7.99677	15.9966	28.9741
																												3537.93	0.008833	7.99067	15.9971	28.9744
																												3538.03	0.014028	7.9999	16.0097	28.9804
																												3538.12	0.018044	8.01339	16.0119	28.994
																												3538.22	0.011397	8.01499	16.0069	28.9879
																												3538.32	0.008179	8.01428	16.0138	28.9904
																												3538.42	0.008532	8.01439	16.015	28.9864
																												3538.52	0.002665	7.99748	16.0098	28.9707
																												3538.61	-0.00128	7.98541	16.0081	28.9631
																												3538.71	-0.00419	7.99309	15.9997	28.9793
																												3538.81	-0.00845	8.00086	15.9924	28.9769
																												3538.91	-0.00534	7.99937	15.9925	28.9788
																												3539	0.001564	7.99629	15.9977	28.9828
																												3539.1	0.004712	7.99209	16.0046	28.9735
																												3539.2	-0.00108	7.98131	15.9971	28.969
																												3539.3	-0.00989	7.97666	15.9848	28.97
																												3539.39	-0.01363	7.98212	15.9823	28.9729
																												3539.49	-0.0154	7.98784	15.9837	28.9813
																												3539.59	-0.0103	7.99309	15.9981	28.9801
																												3539.69	-0.01218	7.99012	16.0052	28.9718
																												3539.78	-0.01514	7.99816	16.0022	28.9781
																												3539.88	-0.00476	8.00833	16.01	28.9841
																												3539.98	-0.00981	7.99704	16.0096	28.9827
																												3540.08	-0.01469	7.99712	16.0083	28.9811
																												3540.18	0.009584	8.00536	16.0154	28.9918
																												3540.27	0.025332	8.00516	16.0082	28.9929
																												3540.37	0.011424	7.99672	15.9905	28.9823
																												3540.47	-0.00762	7.98763	15.9877	28.9727
																												3540.57	-0.00675	7.9856	15.9906	28.9704
																												3540.66	0.006096	7.9922	15.9885	28.9839
																												3540.76	0.00616	8.00682	15.9966	28.9803
																												3540.86	-0.00748	8.0009	15.9992	28.978
																												3540.96	-0.01893	7.98172	15.9873	28.9784
																												3541.05	-0.01579	7.97393	15.9794	28.9752
																												3541.15	0.001707	7.99239	15.986	28.9729
																												3541.25	0.019849	8.01927	16.0058	28.9929
																												3541.35	0.00938	8.00962	16.0089	28.9858
																												3541.45	-0.01478	7.99265	15.9918	28.9779
																												3541.54	-0.01105	7.99054	15.9887	28.9764
																												3541.64	0.002232	7.98502	15.9992	28.9814
																												3541.74	-0.00606	7.98199	15.9967	28.9767
																												3541.84	-0.00623	7.9977	15.9967	28.9794
																												3541.93	0.00627	8.02029	16.0096	28.9929
																												3542.03	0.008861	8.02854	16.0139	29.0011
																												3542.13	0.013191	8.02726	16.0144	28.996
																												3542.23	0.007421	8.01794	16.013	28.9999
																												3542.32	-0.00391	8.00376	15.9993	28.9907
																												3542.42	-0.00334	7.99342	15.9866	28.9831
																												3542.52	0.008882	8.00091	15.9939	28.99
																												3542.62	0.020212	8.01261	16.0059	28.992
																												3542.72	0.015027	8.00781	16.0036	28.9909
																												3542.81	0.003838	8.00272	15.9959	28.9849
																												3542.91	-0.00286	7.99906	15.9951	28.9849
																												3543.01	0.006647	8.00189	16.0022	28.99
																												3543.11	0.011821	8.00834	16.0046	28.9984
																												3543.2	0.002455	8.00343	15.9978	28.9969
																												3543.3	0.00335	8.00518	15.9997	28.9927
																												3543.4	0.001258	8.01088	16.0094	28.9953
																												3543.5	-0.01164	8.00368	15.9981	28.9837
																												3543.59	-0.01535	8.00303	15.9833	28.9853
																												3543.69	-0.0046	8.01828	15.989	28.987
																												3543.79	0.001168	8.01987	15.9933	28.9947
																												3543.89	-0.00148	8.0013	15.9919	28.9896
																												3543.98	-0.00144	7.98353	15.9917	28.9805
																												3544.08	0.006533	7.98772	15.9992	28.9888
																												3544.18	0.015083	8.00916	16.0092	29.0001
																												3544.28	0.009302	8.01057	16.0084	28.9983
																												3544.38	0.004128	8.0011	16.0039	28.9875
																												3544.47	0.004788	8.00479	16.0052	28.9883
																												3544.57	-0.00047	8.0087	16.0119	28.9905
																												3544.67	0.002821	8.01079	16.0152	28.9959
																												3544.77	0.005584	8.00739	16.005	28.9944
																												3544.86	-0.00503	7.99471	15.9923	28.9779
																												3544.96	-0.00048	7.99388	15.9958	28.9828
																												3545.06	0.013524	8.00563	16.008	28.996
																												3545.16	0.017775	8.01326	16.008	28.9949
																												3545.25	0.011307	8.01035	15.9948	28.9879
																												3545.35	0.002148	7.99659	15.9883	28.9891
																												3545.45	0.001934	7.98704	15.9913	28.9792
																												3545.55	0.00385	7.99094	15.9933	28.9841
																												3545.64	-0.00116	7.98988	16.0018	28.989
																												3545.74	-0.0013	7.98526	16.0139	28.9932
																												3545.84	0.004495	7.99321	16.011	28.9988
																												3545.94	-0.0039	7.9946	16.0006	28.9909
																												3546.03	-0.0084	7.98131	15.998	28.9866
																												3546.13	-0.01027	7.97212	15.9882	28.9767
																												3546.23	-0.01766	7.97396	15.9786	28.9733
																												3546.33	-0.01024	7.98136	15.9865	28.9771
																												3546.43	0.008204	7.99705	15.9947	28.9821
																												3546.52	0.013234	8.01084	15.9993	28.9881
																												3546.62	-0.00298	8.00201	16.003	28.9963
																												3546.72	-0.00762	7.9908	16.0001	28.9888
																												3546.82	0.005458	8.00297	15.9992	28.9949
																												3546.91	0.011372	8.01386	16.0007	28.9997
																												3547.01	0.00101	8.00073	15.9967	28.9914
																												3547.11	-0.01028	7.98673	15.9999	28.9878
																												3547.21	-0.00181	7.98749	16.0101	28.9901
																												3547.3	-0.0018	7.99285	16.0048	28.9798
																												3547.4	-0.01492	7.98986	15.9892	28.9732
																												3547.5	-0.00458	7.9944	15.9888	28.9849
																												3547.6	0.007286	8.00387	15.9948	29.0108
																												3547.7	0.009074	8.00246	15.9945	28.9955
																												3547.79	0.010996	8.00702	16.0048	28.995
																												3547.89	0.003829	8.00698	16.0144	28.9994
																												3547.99	-0.00155	7.99765	16.0046	28.9969
																												3548.09	-0.00571	7.99367	15.996	28.9891
																												3548.18	-0.01038	8.00447	16.0043	28.9939
																												3548.28	-0.00243	8.03041	16.0195	29.0105
																												3548.38	0.010278	8.03644	16.0216	29.0075
																												3548.48	0.01332	8.00812	16.0104	28.9995
																												3548.57	0.007566	7.98247	16.0008	28.994
																												3548.67	0.008877	7.99063	15.999	29.002
																												3548.77	0.014427	8.00293	16.0011	29.0088
																												3548.87	0.008088	7.99687	16.0005	29.0016
																												3548.97	-0.00884	7.99354	15.9957	28.986
																												3549.06	-0.02228	7.98808	15.9844	28.982
																												3549.16	-0.02206	7.98173	15.9787	28.9807
																												3549.26	-0.02246	7.98066	15.9824	28.9819
																												3549.36	-0.02137	7.98371	15.9916	28.985
																												3549.45	-0.00859	7.99696	16.0054	28.984
																												3549.55	0.010887	8.00378	16.0121	28.9986
																												3549.65	0.017532	7.99379	16.0116	28.996
																												3549.75	-0.00107	7.98287	16.0095	28.9875
																												3549.84	-0.01292	7.9771	16.0037	28.9834
																												3549.94	-0.00474	7.98172	15.9962	28.9889
																												3550.04	-0.00097	7.99351	15.9947	28.9961
																												3550.14	-0.00622	7.99595	15.9963	28.9913
																												3550.23	-0.00939	8.00189	16.0014	28.9945
																												3550.33	-0.00629	8.00605	16.0118	28.997
																												3550.43	-0.00301	7.99838	16.0121	28.9928
																												3550.53	-0.0042	8.00012	16.0068	28.9942
																												3550.62	0.000991	8.00628	16.0062	28.998
																												3550.72	0.00247	7.99985	16.0004	28.9964
																												3550.82	-0.00432	7.99085	15.9989	28.9835
																												3550.92	0.003913	7.99756	16.0013	28.9862
																												3551.02	0.015666	8.0152	16.0019	29.0018
																												3551.11	0.021021	8.02925	16.0041	29.0054
																												3551.21	0.022661	8.02117	15.9984	29.0028
																												3551.31	0.017097	8.00515	16.0061	29.006
																												3551.41	0.014524	8.00569	16.0253	29.0144
																												3551.5	0.004142	7.99872	16.0175	29.0038
																												3551.6	-0.00285	7.9936	16.0085	28.9892
																												3551.7	0.000284	8.00918	16.0178	29.003
																												3551.8	-0.00396	8.01605	16.0203	29.0035
																												3551.89	-0.00262	8.00673	16.0172	28.9993
																												3551.99	0.002455	7.9984	16.0131	28.9979
																												3552.09	0.001492	7.99473	16.0071	28.9927
																												3552.19	0.005902	8.00195	16.0093	28.994
																												3552.28	0.014961	8.01726	16.0165	28.9977
																												3552.38	0.00167	8.00835	16.0069	28.9977
																												3552.48	-0.02137	7.98264	15.9828	28.9785
																												3552.58	-0.01784	7.98035	15.9788	28.9801
																												3552.68	-0.00151	7.9938	15.9915	28.9915
																												3552.77	0.00756	7.99987	15.9975	28.9868
																												3552.87	0.013811	8.00039	16.0034	28.9941
																												3552.97	0.015542	7.99834	16.0028	28.9911
																												3553.07	0.012146	7.99352	15.9947	28.9975
																												3553.16	0.005274	7.99359	15.9931	28.9968
																												3553.26	-0.00757	7.99357	15.99	28.9971
																												3553.36	-0.01898	7.98725	15.9909	28.9852
																												3553.46	-0.00628	7.99883	16.0069	28.9916
																												3553.55	0.012917	8.02047	16.0182	29.002
																												3553.65	0.001723	8.02111	16.0072	28.9988
																												3553.75	-0.00411	8.01103	15.9947	28.9894
																												3553.85	0.002263	7.99927	15.9922	28.9865
																												3553.95	-0.00728	7.99364	15.9819	28.986
																												3554.04	-0.00862	7.99907	15.9854	28.9937
																												3554.14	0.001213	8.00714	16.0039	28.9898
																												3554.24	0.004704	8.0174	16.0071	29.0064
																												3554.34	0.007468	8.02127	16.0149	29.014
																												3554.43	0.009538	8.0103	16.022	29.0067
																												3554.53	-0.001	7.99482	16.0089	28.9862
																												3554.63	-0.0116	7.99143	16.0107	28.9938
																												3554.73	-0.01094	7.99711	16.0232	29.0053
																												3554.82	-0.00501	8.00125	16.0124	29.0051
																												3554.92	0.003798	8.00507	16.0007	29.0001
																												3555.02	0.002962	8.00398	16.0041	29.0012
																												3555.12	-0.01062	7.99545	15.9997	28.9952
																												3555.22	-0.0217	7.99063	15.991	28.9766
																												3555.31	-0.0033	8.00168	15.9991	28.9902
																												3555.41	0.024122	8.01404	16.0066	28.9966
																												3555.51	0.020117	8.00694	16.0002	28.9966
																												3555.61	0.011229	7.99823	16.0046	29.0002
																												3555.7	0.006183	7.99583	16.0068	28.9984
																												3555.8	-0.00392	7.99605	15.9949	28.9948
																												3555.9	-0.00171	8.00816	15.9959	29.0057
																												3556	0.010063	8.01957	16.0089	29.0105
																												3556.09	0.0068	8.01112	16.0102	29.0025
																												3556.19	-0.01397	7.98841	15.9917	28.9866
																												3556.29	-0.01148	7.98242	15.9807	28.9787
																												3556.39	0.001041	7.99531	15.9948	28.9862
																												3556.48	-0.00739	7.99246	16.0084	28.9901
																												3556.58	-0.00837	7.98713	16.0078	28.9919
																												3556.68	0.0055	8.0064	16.0041	29.0022
																												3556.78	0.014358	8.0213	16.004	29.0064
																												3556.88	0.00945	8.01424	16.0066	29.0012
																												3556.97	0.004262	8.00891	16.0112	28.9933
																												3557.07	0.003437	8.0078	16.0147	28.9941
																												3557.17	0.000796	8.00669	16.004	28.9893
																												3557.27	0.005442	8.01059	15.9887	28.9881
																												3557.36	0.00962	8.01154	15.9956	28.9871
																												3557.46	0.003411	8.00515	16.0035	28.9977
																												3557.56	0.006594	8.00619	15.9969	28.9955
																												3557.66	0.015303	8.01556	15.9992	28.9994
																												3557.75	0.003504	8.00641	16.0009	28.9975
																												3557.85	-0.00602	7.99223	15.9987	28.9961
																												3557.95	0.003084	7.9956	16.0066	29.0051
																												3558.05	0.006724	8.00111	16.0138	29.0019
																												3558.14	0.000511	8.00089	16.0109	28.9996
																												3558.24	0.000706	8.00277	16.0019	28.9945
																												3558.34	0.006574	8.00505	15.9943	29.004
																												3558.44	-0.00049	8.00146	15.9927	29.0018
																												3558.53	-0.00712	8.00055	15.9977	28.9999
																												3558.63	0.000725	8.00698	15.9974	29.0044
																												3558.73	0.00787	8.01234	15.9918	28.9911
																												3558.83	0.005805	8.00652	15.992	28.9949
																												3558.93	-0.00461	7.9895	15.991	28.9868
																												3559.02	-0.00853	7.98926	15.9978	28.9913
																												3559.12	-0.00476	8.00078	16.007	28.9938
																												3559.22	-0.0062	7.99448	16.0007	28.9922
																												3559.32	-0.00533	7.99243	15.9971	28.985
																												3559.41	0.003114	8.00516	16.006	29.0076
																												3559.51	0.008166	8.01057	16.0135	29.0067
																												3559.61	0.0003	8.01255	16.0097	28.9926
																												3559.71	-0.01296	8.01542	16.0005	28.9951
																												3559.8	-0.01449	8.00743	15.9997	28.997
																												3559.9	-0.00531	8.00071	16.0045	28.9991

## Sheet: Figure 4
Figure4e
time(h)	HLPC				J774@HLPC				RBC@HLPC				HELA@HLPC				M@HLPC
0	1.862	1.6575	1.1859		1.862	1.6575	1.1859		1.862	1.6575	1.1859		1.862	1.6575	1.1859		1.862	1.6575	1.1859
4	1.5587	2.2005	1.8569		1.9754	2.0412	1.9821		1.3222	1.9575	1.8625		2.2685	1.5547	1.8858		3.2893	3.2656	3.4376
8	1.9048	2.3271	2.1388		2.117	2.0472	2.0375		2.0533	1.8932	1.9551		1.7821	2.2064	1.9571		5.8204	5.3876	5.6762
12	2.9294	2.597	2.8943		2.6449	3.0143	2.8053		2.4837	2.9778	3.0467		2.3644	2.3373	2.2947		9.1344	9.6	8.4187
24	3.2345	2.8794	2.9333		3.4116	3.9887	3.6839		3.8911	4.5946	3.7971		3.2351	2.9165	2.977		10.3797	11.9916	12.5535
48	4.6727	3.0888	3.4162		4.3498	4.0937	5.4824		4.1864	4.3275	4.1744		3.6331	4.1424	3.8285		13.4693	13.9789	16.1894

## Sheet: Figure 5
Figure5b
Time(h)	HLPC			M@HLPC
0	1.34	2.09	1.61	2.25	1.67	1.57
4	1.62	2.24	1.98	6.248	5.973	7.315
12	2.08	1.57	1.62	7.931	6.919	8.811
24	2.17	2.13	1.73	7.865	9.339	7.04
48	2.15	2.23	1.4	5.544	7.216	6.655
72	1.84	2.05	1.7	5.236	6.039	5.324
Figure5c
	HLPC			M@HLPC
Heart	0.532	0.613	0.704	0.6685	0.6424	0.5229
Liver	3.951	2.796	3.914	3.07	3.566	2.504
Spleen	0.8616	1.164	0.9116	0.8325	1.133	0.9365
Lung	2.204	2.455	1.678	1.303	2.058	1.637
Kidney	1.364	1.963	1.007	1.124	1.408	1.256
Tumor	1.027	0.751	0.861	4.408	2.749	3.89
Figure5g
	HLPC			M@HLPC
0	1.76	2.49	2.21	2.01	2.23	1.57
4	4.05	5.43	4.38	7.62	8.652	8.976
12	5.73	4.42	4.9	9.84	9.228	12.12
24	4.73	5.69	5.54	10.116	11.94	10.224
48	3.66	5.72	4.15	7.86	10.524	9.708
72	3.76	4.71	3.87	7.32	6.432	7.32

## Sheet: Figure 6
Figure6c					Figure6k
Ctrl	LA	M@HLPC	LA+M@HLPC		Concentration (μg/mL)	M@HLPC			M@HLPC+LA
0.182236	0.171307	0.764671	1.81612		0	103.503	100.626	95.8709	97.124	100.459	102.417
0.181886	0.167715	0.566467	2.14845		50	91.7957	102.548	91.6804	89.9147	82.1764	81.6357
0.176497	0.17994	0.70489	2.16467		100	84.514	91.8896	81.844	64.5156	54.075	55.1576
Figure6e					150	80.8237	77.0236	86.9972	40.8142	45.87	35.517
Ctrl	LA	M@HLPC	LA+M@HLPC		200	74.0346	70.7743	78.2757	25.9792	10.7	15.9564
0.961848	0.957008	1.03276	1.67682
1.25024	0.949029	1.00653	2.05777
0.787908	1.17034	1.25319	1.98618
Figure6g
Ctrl	LA	M@HLPC	LA+M@HLPC
99.9	99.5	91	61.4
99.8	99.7	89.5	66.5
99.75	99.3	86.7	55.3
Figure6h
Ctrl	LA	M@HLPC	LA+M@HLPC
6.59194	6.0376	27.2384	85.4866
6.38003	7.1915	16.3117	101.188
6.83935	6.1698	30.1745	75.4317
Figure6i
Ctrl	LA	M@HLPC	LA+M@HLPC
2.091	3.489	16.62	46.81
2.914	3.01	15.38	51.1
3.017	4.157	18.18	47.27

## Sheet: Figure 7
Figure7c
Days	PBS						M@HPC						M@HLP						M@HLPC
9	2.05388	1.70195	4.2854	2.50019	1.50366	1.38687	2.20731	5.71534	3.13078	6.6901	1.75568	2.42469	1.40552	18.052	0.730516	1.25897	2.30923	2.22041	1.4053	5.12915	2.93761	1.25831	2.31145	2.22707
12	2.49352	2.88654	9.3546	16.9084	7.92021	11.5861	1.49434	2.73111	0.783806	2.50907	10.5026	2.64229	4.26319	3.53934	7.1897	3.50603	3.5238	2.88654	0.870402	1.7186	1.55207	1.02139	5.3734	2.42025
15	18.7114	9.50337	12.1123	20.319	13.7288	10.3604	12.8318	6.37259	2.62675	2.5668	2.47354	2.76219	4.76945	3.30619	8.12671	9.33018	12.2633	5.96625	1.22567	2.04944	2.81548	3.57486	4.55185	1.65865
18	17.0927	53.1567	43.5867	32.7289	41.3663	38.1689	35.5266	10.9244	1.81852	9.63659	10.5914	5.26238	12.1013	8.01569	21.8489	40.6336	11.1909	17.297	4.15217	5.19577	2.84213	2.7089	1.91844	3.08637
21	63.0597	63.3262	23.0923	65.5022	71.0532	69.0548	26.645	23.3143	5.01813	63.2818	51.0695	19.7617	65.7242	15.1876	29.7535	79.2687	16.5199	11.968	3.64148	9.88084	4.01895	4.08556	12.8562	1.79853
24	125.298	79.2909	109.755	137.888	80.823	66.9455	47.0061	67.3673	38.613	114.218	80.1347	40.9888	107.668	42.2767	48.1608	84.3535	87.1512	66.5014	2.00681	16.491	2.49574	16.3445	22.5017	13.7666
Figure7d							Figure7e
Days	PBS	M@HLP	M@LPC	M@HLPC				PBS						M@HLP						M@HPC						M@HLPC
22	1						9	18.7	18.2	19.3	18.8	17.8	17.7	17.1	19.1	18.9	17.3	18.7	18.4	18.8	18.9	17.8	17.1	18.4	17	18.3	18.5	18.2	17.9	19.2	18.9
26	1						12	18.8	18.1	19.1	18.5	17.4	17.3	17	19.2	18.4	17	17.7	18.2	18.7	18.6	17.6	17	18.5	16.9	18.4	18.9	18.1	18	19.4	19
26	1						15	18.4	16.6	18.9	16.7	16.1	16.6	15.7	17.5	18.1	16.7	18.1	18.3	17	18.8	17.9	15.8	17.9	16.1	18.1	18.8	17.7	18.5	19.5	19.1
28	1						18	17.4	16.7	18.4	15.5	14	16.4	16.2	16.9	18.2	14.4	17.1	17.6	15.8	16.9	17.8	15.4	16.8	15.6	18	18.2	17.8	18.4	19.4	19
30	1						21	16.7	16.9	18.6	13.6	11.5	12.6	14.1	15.3	17.1	13.8	17	16.9	15.5	15.6	18.1	13.6	15.9	14.1	16.4	18.9	17.9	18.2	19.3	18.8
32	1						24							12.7	15	16.2	10.2	15.4	14.5	14.7	14.8	18	12.7	15.2	12.3	17.8	18.4	17.7	18.6	19.1	18.3
24		1					27													13.2	14.1	15.7	10.9	14	11.1	17.5	18.1	17.5	18.8	18.9	19
30		1					30																			17.7	18.5	17.8	18.3	19.2	18.6
32		1					33																			17.5	18.3	17.8	18	19	18.7
34		1					36																			17.1	18	17.5	17.2	18.5	18.4
34		1					39																			16.9	17.5	17.1	16.9	18.8	18.1
36		1					42																			16.5	16.9	17	16.6	18.1	18.2
28			1				45																			15.6	17	16.4	15.2	17.9	17.6
30			1				48																			14.3	16.4	16.1	13.4	16.1	17.1
34			1
36			1
38			1
38			1
44				1
50				1
52				1
54				1
60				1
66				1
Figure7f
LA					Figure7h					Figure7j
PBS	M@HLP	M@HPC	M@HLPC		PBS	M@HLP	M@HPC	M@HLPC		PBS	M@HLP	M@HPC	M@HLPC
30.4167	23.1009	31.3008	19.739		90.4167	62.1009	81.3008	63.739		10.4167	7.1009	25.3008	68.739
33.2199	18.1756	31.0445	20.0457		93.2199	68.1756	94.0445	73.0457		9.2199	8.1756	11.0445	55.0457
29.0473	17.8774	28.8337	16.8176		79.0473	71.8774	88.8337	60.8176		4.0473	10.8774	23.8337	69.8176
PA
Ctrl	M@HLP	M@HPC	M@HLPC
1.26543	3.48773	1.30078	2.8572
0.9834	3.3443	1.0445	3.0209
1.1997	2.99912	0.83374	3.58412

## Sheet: Figure 8
Figure8c								Figure8d
size			zeta
HLPC	hM@HLPC		HLPC	hM@HLPC
109.52	100.6		6.3	-20.7
72.56	132.69		6.8	-22.1
89.47	119.06		7	-23.1
Figure8e
time(h)	HLPC			hM@HLPC
0	0.74	1.09	0.61	1.25	0.67	0.57
1	0.681	1.712	1.794	2.52	2.031	3.007
3	1.61	1.722	1.654	2.8	4.01	2.773
6	1.082	2.086	1.981	4.275	5.189	2.56
12	1.09	2.266	2.002	6.284	7.155	3.822
24	0.9382	2.643	2.315	6.664	7.646	4.45
36	1.735	1.905	1.863	5.704	6.586	4.251
48	1.358	1.738	1.695	5.895	2.914	4.028
Figure8g
Days	PBS						hM@HLPC						HLPC
7	3.19	2.97	2.37	4.56	3.41	3.92	3.49	4.37	3.41	2.18	3.16	2.32	4.06	2.69	4.45	2.97	3.36	2.72
21	18.35	23.28	24.37	17.69	29.56	20.6	8.11	9.93	7.44	4.58	6.33	4.72	15.83	22.44	25.9	16.21	22.61	18.83
Figure8h
Days	PBS	hM@HLPC	HLPC
20	1
22	1
26	1
26	1
28	1
28	1
40		1
44		1
46		1
50		1
50		1
52		1
22			1
26			1
28			1
30			1
30			1
32			1
